# Supplementary material for: RDE & dynamometer analysis of light-duty vehicle emissions across altitudes, temperatures, and driving styles
Source: PLoS One. 2025 Mar 19;20(3):e0318298. doi: 10.1371/journal.pone.0318298 (PMC11922292; doi:10.1371/journal.pone.0318298)
Supplement: S1 Data — (XLSX) [file pone.0318298.s001.xlsx]

## Sheet: v.apos
CO	Normal driving	Aggressive driving		NOx	Normal driving	Aggressive driving
0				0
2.5	0.09	0.12	0.333333	2.5	0.0055	0.015
5	0.11	0.2	0.818182	5	0.005	0.009
7.5	0.15	0.5	2.33333	7.5	0.007	0.01
10	0.25	0.75	2	10	0.008	0.009
12.5	0.5	1.15	1.3	12.5	0.007	0.012
15	1	1.9	0.9	15	0.008	0.006
17.5	1.05	1.75	0.666667	17.5	0.005	0.0065
20	1.8	2.25	0.25	20	0.0065	0.0055
22.5	2.05	2.7	0.317073	22.5	0.0025	0.006
25				25
PN	Normal driving	Aggressive driving
0
2.5	1500000000	2000000000	0.333333
5	21000000000	30000000000	0.428571
7.5	200000000000	400000000000	1
10	300000000000	600000000000	1
12.5	600000000000	1150000000000	0.916667
15	1200000000000	2300000000000	0.916667
17.5	1500000000000	3000000000000	1
20	1100000000000	4100000000000	2.72727
22.5	1500000000000	4500000000000	2
25

## Sheet: RPA 
			激烈	激烈	激烈	正常	正常	正常
	RPA/激烈	RPA/正常	CO	NOx	PN	CO	NOx	PN
市区	0.4337	0.2247	1.6	23.5	6560000000	6.2	7.8	2470000000
市郊	0.2278	0.1585	118.2	15.4	1070000000	180	12.8	46000000000
高速	0.1167	0.116	377.3	9.6	38000000	920	6.9	242000000000
	0.4337	6560000000	0.2247	2470000000
	0.2278	1070000000	0.1585	46000000000
	0.1167	38000000	0.116	242000000000
