# Supplementary material for: RDE & dynamometer analysis of light-duty vehicle emissions across altitudes, temperatures, and driving styles
Source: PLoS One. 2025 Mar 19;20(3):e0318298. doi: 10.1371/journal.pone.0318298 (PMC11922292; doi:10.1371/journal.pone.0318298)
Supplement: S2 Data — (XLSX) [file pone.0318298.s002.xlsx]

## Sheet: Sheet1
速度/激烈	加速度	速度/正常	加速度
0.019	0	0.035	0
0.04	0.00583333	0.009	-0.00722222
0.062	0.00611111	0.021	0.00333333
0.094	0.00888889	0.064	0.0119444
0.076	-0.005	0.017	-0.0130556
0.013	-0.0175	0.05	0.00916667
0.071	0.0161111	0.033	-0.00472222
0.093	0.00611111	0.077	0.0122222
0.067	-0.00722222	0.018	-0.0163889
0.195	0.0355556	0.072	0.015
0.715	0.144444	0.065	-0.00194444
1.626	0.253056	0.055	-0.00277778
2.06	0.120556	0.26	0.0569444
3.314	0.348333	0.992	0.203333
2.885	-0.119167	2.29	0.360556
4.128	0.345278	3.277	0.274167
5.412	0.356667	5.171	0.526111
6.852	0.4	7.2	0.563611
7.119	0.0741666	9.216	0.56
6.597	-0.145	12.414	0.888333
6.905	0.0855556	15.217	0.778611
7.713	0.224444	14.785	-0.12
9.031	0.366111	14.979	0.053889
10.28	0.346944	14.632	-0.0963889
11.709	0.396944	13.984	-0.18
11.12	-0.163611	12.814	-0.325
10.912	-0.0577778	10.329	-0.690278
10.558	-0.0983334	7.781	-0.707778
10.245	-0.0869444	7.069	-0.197778
8.899	-0.373889	6.405	-0.184444
7.967	-0.258889	5.431	-0.270556
6.997	-0.269444	5.002	-0.119167
5.988	-0.280278	4.549	-0.125833
5.28	-0.196667	4.236	-0.0869444
4.864	-0.115556	4.001	-0.0652778
4.933	0.0191667	4.175	0.0483334
4.747	-0.0516666	4.385	0.0583333
4.684	-0.0175001	3.565	-0.227778
5.48	0.221111	3.656	0.0252777
4.644	-0.232222	4.703	0.290833
4.938	0.0816667	5.771	0.296667
6.343	0.390278	9.359	0.996667
7.26	0.254722	12.305	0.818333
8.631	0.380833	13.92	0.448611
10.162	0.425278	15.025	0.306944
11.301	0.316389	15.973	0.263333
11.583	0.0783335	15.556	-0.115833
12.698	0.309722	15.412	-0.04
14.945	0.624167	17.192	0.494444
16.623	0.466111	20.334	0.872778
18.407	0.495556	22.543	0.613611
20.022	0.448611	23.735	0.331111
20.706	0.19	24.082	0.0963889
20.263	-0.123055	24.238	0.0433334
21.453	0.330555	24.344	0.0294442
24.837	0.94	24.607	0.0730557
28.026	0.885833	23.065	-0.428333
31.307	0.911389	20.632	-0.675833
34.29	0.828612	18.601	-0.564167
37.855	0.990277	17.62	-0.2725
38.664	0.224723	17.253	-0.101945
34.272	-1.22	18.59	0.371389
27.956	-1.75444	21.694	0.862222
23.999	-1.09917	25.258	0.99
23.5	-0.138611	28.321	0.850833
24.526	0.285	30.73	0.669167
26.977	0.680833	33.205	0.687501
29.365	0.663333	34.123	0.255
31.72	0.654167	32.959	-0.323334
30.883	-0.2325	28.099	-1.35
22.781	-2.25056	23.424	-1.29861
14.39	-2.33083	19.822	-1.00056
11.462	-0.813333	16.321	-0.9725
11.661	0.0552779	13.408	-0.809166
11.569	-0.0255556	12.372	-0.287778
9.839	-0.480556	12.435	0.0175002
6.523	-0.921111	12.322	-0.0313891
5.774	-0.208055	12.222	-0.0277776
4.892	-0.245	13.245	0.284167
4.287	-0.168056	14.267	0.283889
5.333	0.290556	15.886	0.449722
7.567	0.620555	17.585	0.471944
9.807	0.622222	19.018	0.398056
13.029	0.895	20.297	0.355278
16.403	0.937222	21.264	0.268611
19.336	0.814722	22.275	0.280833
20.907	0.436389	22.736	0.128056
22.278	0.380833	23.409	0.186945
24.152	0.520556	23.542	0.0369443
25.927	0.493055	24.353	0.225278
27.677	0.486111	24.81	0.126944
29.16	0.411944	24.542	-0.0744443
28.818	-0.0949997	26.18	0.455
31.71	0.803333	27.79	0.447222
34.751	0.844722	29.542	0.486666
38.512	1.04472	31.769	0.618611
41.618	0.862777	33.675	0.529444
41.973	0.098611	35.654	0.549722
38.101	-1.07555	35.605	-0.0136111
31.473	-1.84111	33.548	-0.571389
25.577	-1.63778	30.93	-0.727222
21.345	-1.17556	27.808	-0.867222
22.433	0.302223	26.795	-0.281389
25.634	0.889167	28.656	0.516944
29.302	1.01889	30.704	0.568889
32.395	0.859167	32.707	0.556389
36.048	1.01472	33.868	0.3225
40.007	1.09972	33.253	-0.170834
43.712	1.02917	31.942	-0.364166
47.552	1.06667	30.478	-0.406666
47.705	0.042501	31.021	0.150833
40.48	-2.00695	32.9	0.521945
31.584	-2.47111	34.357	0.404721
25.918	-1.57389	35.672	0.365278
25.076	-0.233889	37.845	0.603611
28.467	0.941944	38.806	0.266944
31.951	0.967778	37.182	-0.451111
35.231	0.911111	34.227	-0.820833
38.994	1.04528	31.533	-0.748333
42.425	0.953055	29.067	-0.685
45.801	0.937778	28.488	-0.160833
44.461	-0.372222	29.449	0.266944
35.045	-2.61556	31.006	0.4325
27.678	-2.04639	31.143	0.0380553
26.074	-0.445556	32.447	0.362222
25.93	-0.0399997	33.989	0.428333
27.372	0.400555	34.659	0.186112
29.087	0.476389	34.741	0.022778
30.252	0.323611	35.232	0.136388
31.272	0.283333	36.885	0.459167
32.703	0.3975	37.65	0.212501
34.072	0.380278	38.559	0.252499
34.961	0.246944	39.964	0.390278
36.192	0.341945	39.799	-0.0458336
38.376	0.606666	38.215	-0.44
42.666	1.19167	36.171	-0.567777
46.05	0.94	34.017	-0.598334
49.285	0.898611	30.549	-0.963333
48.399	-0.246112	28.331	-0.616111
42.201	-1.72167	26.941	-0.386111
35.718	-1.80083	27.082	0.0391669
28.447	-2.01972	28.929	0.513056
27.564	-0.245278	30.42	0.414166
27.482	-0.0227775	32.022	0.445
29.057	0.4375	33.506	0.412223
31.514	0.6825	35.275	0.491389
33.218	0.473333	36.938	0.461944
35.738	0.7	38.435	0.415834
38.136	0.666112	40.136	0.4725
40.844	0.752222	40.363	0.0630548
43.63	0.773889	38.845	-0.421666
46.045	0.670833	37.009	-0.510001
47.265	0.338889	35.912	-0.304722
44.872	-0.664722	33.755	-0.599166
40.087	-1.32917	32.422	-0.370278
34.154	-1.64806	30.863	-0.433056
27.451	-1.86194	29.513	-0.375
22.434	-1.39361	27.612	-0.528056
21.605	-0.230278	26.016	-0.443333
22.873	0.352222	24.912	-0.306667
24.637	0.49	25.344	0.12
26.801	0.601112	26.662	0.366111
29.454	0.736944	28.296	0.453889
31.823	0.658055	29.73	0.398333
33.82	0.554722	30.331	0.166944
36.269	0.680278	31.051	0.2
38.186	0.5325	31.844	0.220278
40.382	0.61	32.497	0.181389
42.77	0.663333	33.862	0.379166
44.977	0.613056	34.574	0.197778
47.472	0.693055	36.307	0.481388
49.835	0.656389	37.162	0.2375
50.856	0.283611	38.954	0.497778
48.303	-0.709166	40.456	0.417223
41.266	-1.95472	41.861	0.390277
33.78	-2.07944	40.722	-0.316389
26.527	-2.01472	39.107	-0.448612
24.701	-0.507222	37.192	-0.531944
24.879	0.0494443	35.07	-0.589445
27.861	0.828333	31.131	-1.09417
31.534	1.02028	28.41	-0.755834
35.329	1.05417	27.411	-0.2775
39.69	1.21139	29.602	0.608611
43.631	1.09472	32.343	0.761389
47.202	0.991944	34.983	0.733334
46.637	-0.156944	37.873	0.802778
42.256	-1.21694	40.869	0.832222
39.061	-0.8875	42.519	0.458334
41.429	0.657778	44.501	0.550555
44.514	0.856944	42.868	-0.453611
44.547	0.00916693	39.36	-0.974444
42.492	-0.570833	35.353	-1.11306
40.612	-0.522223	30.589	-1.32333
43.136	0.701112	28.105	-0.69
45.591	0.681944	26.468	-0.454722
47.517	0.535	27.951	0.411944
49.205	0.46889	30.009	0.571667
50.88	0.465278	31.792	0.495278
49.24	-0.455555	34.202	0.669444
44.192	-1.40222	36.118	0.532222
37.409	-1.88417	38.161	0.5675
30.523	-1.91278	40.712	0.708612
27.867	-0.737778	41.211	0.13861
29.888	0.561389	43.264	0.570278
32.914	0.840556	42.779	-0.134722
36.031	0.865832	40.041	-0.760555
39.074	0.845279	37.356	-0.745834
42.562	0.968889	33.775	-0.994722
45.075	0.698056	30.936	-0.788611
47.981	0.807222	28.556	-0.661111
50.073	0.581112	27.962	-0.165
46.464	-1.0025	29.299	0.371389
39.376	-1.96889	30.607	0.363333
31.328	-2.23556	32.056	0.4025
27.856	-0.964444	32.988	0.258889
29.553	0.471388	34.096	0.307778
33.018	0.962501	35.755	0.460833
36.348	0.924999	36.303	0.152222
39.966	1.005	36.037	-0.0738896
43.609	1.01194	34.813	-0.34
46.816	0.890834	33.959	-0.237222
49.571	0.765277	34.646	0.190833
47.683	-0.524445	36.148	0.417222
41.212	-1.7975	37.912	0.49
33.109	-2.25083	39.052	0.316666
25.101	-2.22444	37.201	-0.514166
23.166	-0.5375	35.2	-0.555833
23.5	0.0927777	32.519	-0.744722
26.652	0.875556	28.823	-1.02667
29.639	0.829722	26.23	-0.720278
32.938	0.916389	23.512	-0.755
36.687	1.04139	23.439	-0.0202778
40.418	1.03639	25.468	0.563611
42.533	0.5875	27.716	0.624444
39.883	-0.736112	29.55	0.509444
31.893	-2.21944	32.166	0.726667
29.061	-0.786666	34.213	0.568611
29.203	0.039444	36.81	0.721389
32.512	0.919167	38.414	0.445556
35.877	0.934722	40.291	0.521389
37.711	0.509444	42.36	0.574722
34.68	-0.841944	44.855	0.693055
28.56	-1.7	47.155	0.638889
22.299	-1.73917	45.289	-0.518333
20.952	-0.374167	41.331	-1.09944
20.403	-0.1525	37.597	-1.03722
19.761	-0.178333	33.521	-1.13222
18.603	-0.321666	29.028	-1.24806
18.754	0.0419442	25.634	-0.942778
20.701	0.540833	24.424	-0.336111
21.675	0.270555	23.446	-0.271667
23.436	0.489167	21.722	-0.478889
25.336	0.527778	19.026	-0.748889
27.429	0.581389	16.177	-0.791389
23.628	-1.05583	12.027	-1.15278
16.906	-1.86722	10.451	-0.437778
16.097	-0.224722	9.842	-0.169167
15.851	-0.0683334	9.346	-0.137778
19.98	1.14694	8.318	-0.285556
25.404	1.50667	6.815	-0.4175
31.196	1.60889	3.561	-0.903889
32.425	0.341389	0.571	-0.830556
34.085	0.461111	0.098	-0.131389
38.229	1.15111	0.038	-0.0166667
42.403	1.15944	0.046	0.00222222
43.083	0.188889	0.037	-0.0025
37.214	-1.63028	0.005	-0.00888889
29.123	-2.2475	0.037	0.00888889
23.091	-1.67556	0.013	-0.00666667
20.553	-0.705	0.054	0.0113889
21.032	0.133056	0.128	0.0205556
24.08	0.846667	0.046	-0.0227778
27.037	0.821389	0.051	0.00138889
30.218	0.883611	0.034	-0.00472222
31.448	0.341667	0.032	-0.000555556
26.296	-1.43111	0.086	0.015
18.194	-2.25056	0.09	0.00111111
16.839	-0.376389	0.028	-0.0172222
16.318	-0.144722	0.133	0.0291667
15.244	-0.298333	0.131	-0.000555557
15.734	0.136111	0.603	0.131111
19.084	0.930555	1.786	0.328611
23.949	1.35139	3.929	0.595278
29.878	1.64694	6.438	0.696945
32.558	0.744444	7.56	0.311667
26.54	-1.67167	6.667	-0.248056
16.812	-2.70222	5.377	-0.358333
15.001	-0.503056	4.554	-0.228611
14.274	-0.201945	3.744	-0.225
15.909	0.454167	2.291	-0.403611
21.225	1.47667	2.147	-0.0399999
26.197	1.38111	3.723	0.437778
31.173	1.38222	5.175	0.403333
35.033	1.07222	6.89	0.476389
35.95	0.254722	9.098	0.613333
27.06	-2.46944	12.246	0.874445
18.429	-2.3975	15.789	0.984166
16.659	-0.491667	18.542	0.764722
15.925	-0.203889	21.308	0.768334
19.877	1.09778	22.524	0.337778
24.334	1.23806	22.01	-0.142778
29.175	1.34472	21.75	-0.0722223
28.338	-0.2325	21.783	0.00916693
29.748	0.391667	21.455	-0.0911114
32.641	0.803611	21.59	0.0375001
35.475	0.787222	24.418	0.785555
38.956	0.966945	27.342	0.812222
42.411	0.959722	30.652	0.919445
46.159	1.04111	33.34	0.746667
45.411	-0.207778	36.446	0.862777
38.768	-1.84528	39.419	0.825833
30.807	-2.21139	42.468	0.846944
24.387	-1.78333	43.115	0.179723
23.626	-0.211389	40.955	-0.6
26.95	0.923334	37.487	-0.963334
30.851	1.08361	32.493	-1.38722
34.352	0.9725	28.829	-1.01778
37.104	0.764444	27.72	-0.308056
32.354	-1.31944	27.932	0.0588889
22.498	-2.73778	26.06	-0.52
16.444	-1.68167	21.556	-1.25111
14.656	-0.496667	18.781	-0.770833
14.792	0.0377777	17.255	-0.423889
15.778	0.273889	19.342	0.579722
19.821	1.12306	21.982	0.733334
25.667	1.62389	24.256	0.631667
29.282	1.00417	27.352	0.86
29.031	-0.0697221	29.921	0.713611
28.994	-0.010278	28.468	-0.403611
23.974	-1.39444	24.959	-0.974722
23.268	-0.196111	20.651	-1.19667
23.091	-0.0491667	19.611	-0.288889
26.148	0.849167	20.496	0.245833
29.694	0.985	22.548	0.57
29.822	0.0355556	24.553	0.556944
33.576	1.04278	26.223	0.463889
34.281	0.195833	28.078	0.515278
27.72	-1.8225	29.61	0.425556
21.01	-1.86389	28.646	-0.267778
19.311	-0.471944	23.86	-1.32944
17.98	-0.369723	20.661	-0.888611
17.685	-0.0819445	19.968	-0.1925
17.819	0.0372224	22.197	0.619167
17.201	-0.171667	24.856	0.738611
15.736	-0.406944	28.206	0.930555
14.697	-0.288611	30.741	0.704167
14.937	0.0666669	33.389	0.735556
14.134	-0.223056	34.295	0.251666
16.105	0.5475	35.89	0.443056
19.368	0.906389	37.206	0.365556
23.721	1.20917	37.769	0.156389
28.252	1.25861	38.177	0.113333
32.433	1.16139	40.008	0.508611
34.988	0.709722	39.795	-0.059167
34.888	-0.0277774	37.811	-0.55111
37.043	0.598611	35.134	-0.743612
41.046	1.11195	31.51	-1.00667
38.296	-0.763889	27.822	-1.02444
31.561	-1.87083	26.38	-0.400556
24.302	-2.01639	24.777	-0.445277
23.501	-0.2225	23.645	-0.314444
26.749	0.902223	23.854	0.0580555
29.53	0.7725	24.14	0.0794442
28.107	-0.395278	22.633	-0.418611
26.167	-0.538889	22.002	-0.175277
24.639	-0.424444	20.4	-0.445
27.109	0.686111	20.387	-0.00361125
31.196	1.13528	22.689	0.639444
34.815	1.00528	25.451	0.767223
35.68	0.240278	27.428	0.549166
33.181	-0.694167	27.058	-0.102777
27.946	-1.45417	23.571	-0.968612
22.865	-1.41139	20.171	-0.944444
21.978	-0.246389	20.048	-0.0341664
24.977	0.833055	22.18	0.592222
26.513	0.426667	25.564	0.94
28.376	0.5175	29.387	1.06194
29.267	0.2475	33.287	1.08333
27.323	-0.54	32.765	-0.145
25.528	-0.498611	30.218	-0.7075
23.455	-0.575833	24.704	-1.53167
18.582	-1.35361	19.19	-1.53167
16.947	-0.454167	14.608	-1.27278
17.129	0.0505553	14.246	-0.100555
19.685	0.71	13.949	-0.0825
22.274	0.719167	13.517	-0.12
23.762	0.413333	13.544	0.00749985
25.154	0.386667	13.611	0.0186112
27.033	0.521945	13.759	0.041111
29.24	0.613055	13.945	0.0516666
31.831	0.719722	13.911	-0.00944429
34.073	0.622778	13.546	-0.101389
33.931	-0.039445	13.537	-0.00249995
31.62	-0.641944	13.532	-0.00138892
29.841	-0.494167	12.975	-0.154722
28.768	-0.298056	12.934	-0.011389
27.861	-0.251944	15.154	0.616667
26.749	-0.308889	18.547	0.9425
24.886	-0.5175	19.883	0.371111
23.44	-0.401666	21.056	0.325833
19.285	-1.15417	21.345	0.0802777
13.91	-1.49306	21.65	0.0847223
9.25	-1.29444	21.474	-0.0488885
5.282	-1.10222	22.175	0.194722
2.217	-0.851389	21.905	-0.0749996
0.047	-0.602778	22.012	0.0297218
0.083	0.01	22.238	0.0627783
0.027	-0.0155556	22.352	0.0316662
0.02	-0.00194444	22.618	0.0738891
0.109	0.0247222	23.059	0.1225
0.158	0.0136111	22.266	-0.220278
0.029	-0.0358333	22.009	-0.0713889
0.114	0.0236111	21.921	-0.0244448
0.15	0.01	21.644	-0.0769446
0.026	-0.0344444	22.571	0.2575
0.07	0.0122222	23.674	0.306389
0.032	-0.0105556	23.566	-0.0299999
0.043	0.00305556	22.377	-0.330278
0.266	0.0619444	22.055	-0.0894446
0.098	-0.0466667	20.879	-0.326667
0.016	-0.0227778	20.671	-0.0577778
0.106	0.025	20.501	-0.0472222
0.062	-0.0122222	21.918	0.393611
0.081	0.00527778	23.721	0.500834
0.09	0.0025	25.875	0.598333
0.022	-0.0188889	25.419	-0.126666
0.091	0.0191667	24.594	-0.229167
0.018	-0.0202778	23.884	-0.197222
0.014	-0.00111111	23.3	-0.162223
0.134	0.0333333	23.113	-0.051944
0.06	-0.0205556	24.567	0.403888
0.076	0.00444444	26.266	0.471945
0.136	0.0166667	26.914	0.18
0.076	-0.0166667	28.579	0.4625
0.06	-0.00444444	28.594	0.0041665
0.112	0.0144444	27.609	-0.273611
0.066	-0.0127778	26.617	-0.275555
0.04	-0.00722222	25.245	-0.381111
0.1	0.0166667	26.589	0.373333
0.108	0.00222222	28.474	0.523611
0.074	-0.00944444	30.585	0.586388
0.133	0.0163889	31.78	0.331945
0.123	-0.00277778	30.532	-0.346667
0.046	-0.0213889	31.102	0.158333
0.176	0.0361111	33.275	0.603612
0.148	-0.00777778	34.151	0.243333
0.091	-0.0158333	32.39	-0.489167
0.108	0.00472222	31.933	-0.126944
0.076	-0.00888889	30.255	-0.466112
0.038	-0.0105556	28.522	-0.481389
0.059	0.00583333	26.27	-0.625555
0.051	-0.00222222	24.336	-0.537222
1.119	0.296667	23.502	-0.231667
3.571	0.681111	24.161	0.183055
7.999	1.23	26.493	0.647778
12.352	1.20917	28.577	0.578889
15.577	0.895833	30.574	0.554722
16.153	0.16	31.194	0.172222
16.69	0.149167	32.94	0.485
20.34	1.01389	33.979	0.288612
25.614	1.465	34.893	0.253889
30.023	1.22472	35.439	0.151666
33.816	1.05361	36.66	0.339167
31.395	-0.6725	35.746	-0.253889
27.628	-1.04639	34.253	-0.414722
27.869	0.0669442	32.644	-0.446944
30.85	0.828056	29.952	-0.747778
30.52	-0.0916666	27.846	-0.585
26.507	-1.11472	26.607	-0.344167
21.756	-1.31972	27.021	0.115
20.225	-0.425278	27.266	0.0680558
23.332	0.863056	27.615	0.0969442
24.86	0.424444	26.509	-0.307222
27.193	0.648056	25.067	-0.400556
29.042	0.513611	27.217	0.597222
29.157	0.0319444	29.155	0.538334
30.251	0.303889	31.372	0.615833
30.077	-0.0483333	33.951	0.716389
31.908	0.508611	33.215	-0.204444
34.237	0.646944	30.686	-0.7025
32.574	-0.461944	29.251	-0.398611
29.146	-0.952223	26.12	-0.869722
26.062	-0.856667	24.333	-0.496389
22.016	-1.12389	24.281	-0.0144445
18.909	-0.863056	23.047	-0.342778
19.888	0.271944	22.498	-0.1525
23.792	1.08444	22.773	0.0763893
26.981	0.885834	22.829	0.0155555
30.748	1.04639	24.424	0.443055
31.788	0.288889	25.289	0.240278
30.094	-0.470556	27.373	0.578889
27.939	-0.598611	28.733	0.377778
25.289	-0.736111	30.676	0.539722
23.418	-0.519722	29.299	-0.3825
26.115	0.749167	27.47	-0.508056
29.119	0.834444	26.093	-0.3825
32.311	0.886667	22.155	-1.09389
34.362	0.569722	19.223	-0.814445
31.858	-0.695555	17.478	-0.484722
27.71	-1.15222	16.266	-0.336667
21.066	-1.84556	14.781	-0.4125
13.724	-2.03944	12.467	-0.642778
10.653	-0.853056	11.741	-0.201667
8.838	-0.504167	12.529	0.218889
6.388	-0.680556	12.889	0.0999999
0.269	-1.69972	13.75	0.239167
0.059	-0.0583333	14.552	0.222778
0.086	0.0075	14.601	0.0136111
0.035	-0.0141667	14.343	-0.0716665
0.083	0.0133333	13.31	-0.286944
0.108	0.00694445	13.051	-0.0719447
0.061	-0.0130556	14.923	0.52
0.763	0.195	17.134	0.614167
0.661	-0.0283333	19.184	0.569444
0.106	-0.154167	20.418	0.342778
0.501	0.109722	22.284	0.518334
0.358	-0.0397222	24.169	0.523611
0.07	-0.08	25.449	0.355555
0.07	0	27.266	0.504723
0.026	-0.0122222	29.449	0.606389
0.082	0.0155556	31.001	0.431111
0.083	0.000277776	32.35	0.374722
0.047	-0.01	31.365	-0.273611
0.218	0.0475	31.386	0.00583331
0.074	-0.04	32.193	0.224167
0.413	0.0941667	33.654	0.405833
0.083	-0.0916667	35.068	0.392778
0.065	-0.005	36.869	0.500277
0.035	-0.00833333	38.604	0.481945
0.244	0.0580556	38.566	-0.0105551
0.037	-0.0575	36.431	-0.593056
0.075	0.0105556	34.472	-0.544167
0.05	-0.00694445	32.776	-0.471111
0.074	0.00666667	30.658	-0.588333
0.133	0.0163889	28.312	-0.651667
0.069	-0.0177778	28.229	-0.0230556
0.066	-0.000833333	28.969	0.205555
0.118	0.0144444	29.374	0.1125
0.055	-0.0175	29.73	0.0988886
0.039	-0.00444444	30.002	0.0755559
0.089	0.0138889	29.902	-0.0277779
0.087	-0.000555557	29.771	-0.036389
0.822	0.204167	30.17	0.110833
0.4	-0.117222	30.96	0.219444
2.834	0.676111	30.808	-0.0422218
6.536	1.02833	28.458	-0.652778
11.599	1.40639	26.693	-0.490278
15.581	1.10611	25.106	-0.440833
16.919	0.371667	25.639	0.148055
15.355	-0.434445	26.633	0.276111
16.098	0.206389	27.307	0.187222
17.463	0.379167	27.383	0.0211112
17.629	0.0461112	25.482	-0.528055
18.15	0.144722	24.451	-0.286389
19.52	0.380556	25.755	0.362222
21.52	0.555556	26.607	0.236667
24.204	0.745556	28.445	0.510555
27.339	0.870833	29.884	0.399723
30.565	0.896111	31.621	0.4825
34.911	1.20722	33.104	0.411944
38.836	1.09028	34.859	0.4875
36.2	-0.732222	35.769	0.252778
30.998	-1.445	37.813	0.567777
21.724	-2.57611	39.698	0.523612
17.221	-1.25083	41.883	0.606944
19.787	0.712778	42.4	0.143612
24.535	1.31889	40.095	-0.640278
29.567	1.39778	36.331	-1.04556
33.848	1.18917	32.298	-1.12028
32.969	-0.244166	28.471	-1.06306
35.737	0.768888	24.707	-1.04556
38.756	0.838611	21.822	-0.801389
41.637	0.800278	22.491	0.185833
44.679	0.845	23.727	0.343333
44.024	-0.181945	25.084	0.376945
36.523	-2.08361	26.888	0.501111
26.817	-2.69611	27.156	0.0744443
22.506	-1.1975	26.34	-0.226667
21.931	-0.159722	25.939	-0.111389
23.021	0.302778	26.395	0.126667
28.762	1.59472	25.249	-0.318333
33.96	1.44389	24.317	-0.258889
34.347	0.1075	21.77	-0.7075
36.337	0.552778	19.315	-0.681944
39.97	1.00917	16.655	-0.738889
43.374	0.945555	13.737	-0.810556
44.427	0.292499	12.081	-0.46
36.623	-2.16778	10.384	-0.471389
26.266	-2.87694	8.349	-0.565278
22.422	-1.06778	7.577	-0.214444
21.417	-0.279167	10.502	0.8125
19.611	-0.501667	12.331	0.508056
21.563	0.542222	13.71	0.383055
26.665	1.41722	15.152	0.400556
29.18	0.698611	14.893	-0.0719447
22.676	-1.80667	15.29	0.110278
13.228	-2.62444	15.599	0.0858333
4.317	-2.47528	16.012	0.114722
0.054	-1.18417	17.316	0.362222
0.033	-0.00583333	18.952	0.454444
0.03	-0.000833333	17.449	-0.4175
0.136	0.0294444	17.538	0.0247224
0.047	-0.0247222	19.408	0.519445
0.044	-0.000833333	21.8	0.664444
0.075	0.00861111	24.232	0.675556
0.053	-0.00611111	26.677	0.679167
0.029	-0.00666667	28.563	0.523889
0.046	0.00472222	29.97	0.390833
0.113	0.0186111	31.492	0.422778
0.035	-0.0216667	32.582	0.302778
0.046	0.00305556	31.845	-0.204723
0.017	-0.00805556	32.832	0.274167
0.757	0.205556	34.943	0.586389
3.117	0.655556	36.19	0.346388
6.73	1.00361	38.131	0.539167
12.079	1.48583	39.892	0.489166
15.817	1.03833	42.114	0.617222
17.211	0.387222	44.459	0.651389
17.061	-0.0416666	45.448	0.274723
21.056	1.10972	43.666	-0.495
26.299	1.45639	40.351	-0.920833
31.439	1.42778	36.723	-1.00778
34.856	0.949167	33.426	-0.915834
34.144	-0.197777	29.812	-1.00389
35.889	0.484722	27.574	-0.621667
38.774	0.801388	28.594	0.283333
40.607	0.509167	31.02	0.673889
39.176	-0.3975	33.086	0.573888
32.545	-1.84194	34.958	0.52
24.315	-2.28611	37.439	0.689166
22.102	-0.614723	39.685	0.623889
20.689	-0.3925	41.056	0.380833
23.744	0.848611	42.855	0.499722
27.493	1.04139	43.152	0.0825002
30.818	0.923611	41.677	-0.409723
33.886	0.852222	38.118	-0.988611
35.499	0.448055	34.673	-0.956944
32.34	-0.8775	30.433	-1.17778
23.134	-2.55722	27.865	-0.713334
20.111	-0.839722	26.342	-0.423056
19.009	-0.306111	27.235	0.248056
21.256	0.624167	28.991	0.487777
23.655	0.666389	31.597	0.723889
26.311	0.737778	33.452	0.515278
29.151	0.788888	35.362	0.530556
31.41	0.6275	37.618	0.626667
34.597	0.885278	38.976	0.377223
31.291	-0.918333	38.119	-0.238056
22.264	-2.5075	35.982	-0.593611
16.814	-1.51389	33.277	-0.751388
15.585	-0.341389	29.489	-1.05222
15.198	-0.1075	25.947	-0.983889
15.614	0.115556	23.354	-0.720278
14.891	-0.200833	21.954	-0.388889
14.061	-0.230556	23.353	0.388611
16.131	0.575	25.138	0.495833
19.184	0.848055	26.802	0.462222
22.705	0.978056	28.157	0.376389
27.057	1.20889	29.618	0.405833
31.256	1.16639	30.858	0.344444
35.197	1.09472	31.933	0.298611
36.393	0.332223	33.734	0.500278
36.198	-0.0541666	35.844	0.586111
38.524	0.64611	38.328	0.689999
41.425	0.805834	40.936	0.724445
40.539	-0.24611	39.145	-0.4975
34.211	-1.75778	36.954	-0.608612
25.864	-2.31861	33.684	-0.908333
24.659	-0.334722	30.793	-0.803055
22.449	-0.613889	29.211	-0.439444
25.593	0.873334	29.915	0.195556
30.281	1.30222	31.648	0.481389
34.986	1.30694	33.84	0.608889
33.854	-0.314444	35.633	0.498055
36.337	0.689723	37.652	0.560834
39.924	0.996388	40.079	0.674166
43.377	0.959166	42.998	0.810834
45.023	0.457222	43.717	0.199722
35.539	-2.63444	42.666	-0.291944
27.341	-2.27722	39.989	-0.743612
26.1	-0.344722	37.122	-0.796388
25.096	-0.278889	34.798	-0.645556
26.151	0.293055	32.567	-0.619722
31.584	1.50917	32.347	-0.0611115
35.049	0.9625	33.688	0.3725
35.305	0.0711113	35.363	0.465278
38.654	0.930278	36.359	0.276667
41.941	0.913056	37.294	0.259722
45.368	0.951944	39.083	0.496945
47.103	0.481945	40.765	0.467222
44.743	-0.655556	42.531	0.490555
35.001	-2.70611	44.781	0.625
25.118	-2.74528	46.986	0.612501
24.117	-0.278055	48.93	0.54
23.823	-0.0816668	49.959	0.285833
24.397	0.159444	47.543	-0.671111
29.68	1.4675	42.264	-1.46639
34.707	1.39639	35.904	-1.76667
35.297	0.163889	29.726	-1.71611
37.7	0.6675	27.009	-0.754722
41.205	0.973611	26.779	-0.0638893
44.603	0.943889	28.723	0.54
44.187	-0.115556	32.329	1.00167
33.707	-2.91111	36.857	1.25778
23.718	-2.77472	38.392	0.426389
20.981	-0.760278	38.001	-0.108611
20.077	-0.251111	34.003	-1.11056
18.863	-0.337222	29.532	-1.24194
18.046	-0.226945	24.392	-1.42778
17.066	-0.272222	20.509	-1.07861
12.558	-1.25222	16.151	-1.21056
4.253	-2.30694	12.349	-1.05611
0.19	-1.12861	9.524	-0.784722
0.032	-0.0438889	6.36	-0.878889
0.062	0.00833333	4.109	-0.625278
0.085	0.00638889	1.487	-0.728333
0.127	0.0116667	0.154	-0.370278
0.044	-0.0230556	0.09	-0.0177778
0.045	0.000277778	0.027	-0.0175
0.048	0.000833333	0.026	-0.000277778
0.155	0.0297222	0.074	0.0133333
0.58	0.118056	0.005	-0.0191667
1.383	0.223056	0.072	0.0186111
1.257	-0.035	0.024	-0.0133333
0.961	-0.0822222	0.066	0.0116667
1.182	0.0613889	0.042	-0.00666667
3.804	0.728333	0.05	0.00222222
6.829	0.840278	0.026	-0.00666667
11.104	1.1875	0.094	0.0188889
14.391	0.913055	0.025	-0.0191667
17.63	0.899722	0.046	0.00583333
20.808	0.882778	0.185	0.0386111
20.111	-0.193611	0.534	0.0969444
23.588	0.965833	1.16	0.173889
28.882	1.47056	2.567	0.390833
33.901	1.39417	5.601	0.842778
35.661	0.488888	9.436	1.06528
36.957	0.36	13.423	1.1075
40.789	1.06444	16.394	0.825277
45.519	1.31389	17.344	0.263889
47.122	0.445278	17.793	0.124722
38.813	-2.30806	20.202	0.669167
29.132	-2.68917	22.624	0.672778
25.548	-0.995555	24.559	0.5375
25.188	-0.1	25.068	0.141389
27.445	0.626944	25.624	0.154444
33.958	1.80917	26.947	0.3675
37.662	1.02889	28.123	0.326666
38.835	0.325833	29.667	0.428889
43.191	1.21	30.013	0.0961113
46.903	1.03111	31.526	0.420277
51.294	1.21972	33.107	0.439166
50.991	-0.084166	34.789	0.467223
40.982	-2.78028	37.093	0.639999
31.361	-2.6725	39.342	0.624722
22.895	-2.35167	41.806	0.684445
22.619	-0.0766669	44.001	0.609722
23.355	0.204444	46.881	0.8
29.197	1.62278	47.22	0.0941669
35.725	1.81333	44.677	-0.70639
38.416	0.747501	41.648	-0.841389
41.383	0.824166	38.2	-0.957777
46.219	1.34333	34.591	-1.0025
50.533	1.19833	32.706	-0.523611
54.438	1.08472	31.725	-0.2725
55.126	0.191111	31.639	-0.023889
46.126	-2.5	32.787	0.318889
35.194	-3.03667	34.707	0.533334
27.15	-2.23444	36.785	0.577222
27.466	0.0877778	39.198	0.670278
28.539	0.298056	41.131	0.536944
32.183	1.01222	43.237	0.585
36.636	1.23695	44.481	0.345555
41.117	1.24472	44.157	-0.0899993
45.676	1.26639	41.343	-0.781667
48.522	0.790556	37.908	-0.954166
44.623	-1.08306	33.959	-1.09694
38.252	-1.76972	29.623	-1.20444
37.422	-0.230555	26.374	-0.9025
37.609	0.0519445	25.291	-0.300833
37.25	-0.0997225	26.807	0.421111
37.937	0.190833	28.155	0.374445
37.193	-0.206667	29.26	0.306944
30.785	-1.78	30.626	0.379444
22.974	-2.16972	31.988	0.378334
17.977	-1.38806	33.077	0.3025
13.827	-1.15278	34.979	0.528333
10.613	-0.892778	37.085	0.585
4.765	-1.62444	39.055	0.547223
0.262	-1.25083	40.676	0.450277
0.042	-0.0611111	40.527	-0.0413884
0.078	0.01	38.19	-0.649167
0.025	-0.0147222	35.255	-0.815277
0.073	0.0133333	31.723	-0.981112
0.038	-0.00972222	27.885	-1.06611
0.037	-0.000277777	24.755	-0.869445
0.077	0.0111111	24.104	-0.180833
0.019	-0.0161111	25.666	0.433889
0.081	0.0172222	27.219	0.431389
0.033	-0.0133333	28.952	0.481389
0.123	0.025	30.567	0.448611
0.028	-0.0263889	32.025	0.405001
0.061	0.00916667	32.948	0.256389
0.02	-0.0113889	33.923	0.270833
0.039	0.00527778	35.043	0.311111
0.038	-0.000277778	36.58	0.426945
0.045	0.00194445	37.453	0.242499
0.016	-0.00805556	38.97	0.421389
0.048	0.00888889	40.098	0.313333
0.041	-0.00194444	41.745	0.4575
0.063	0.00611111	39.785	-0.544444
0.071	0.00222222	35.369	-1.22667
0.07	-0.000277778	33.193	-0.604444
0.028	-0.0116667	32.879	-0.087222
0.027	-0.000277778	34.162	0.356388
0.082	0.0152778	35.848	0.468334
0.252	0.0472222	37.395	0.429722
0.625	0.103611	38.189	0.220555
1.276	0.180833	38.648	0.1275
2.124	0.235556	39.19	0.150556
5.46	0.926667	40.217	0.285278
10.596	1.42667	42.008	0.4975
14.684	1.13556	43.327	0.366389
16.89	0.612778	45.468	0.594722
17.391	0.139167	46.837	0.380279
18.347	0.265555	45.163	-0.465001
21.696	0.930278	41.309	-1.07056
27.132	1.51	37.226	-1.13417
23.222	-1.08611	33.311	-1.0875
23.665	0.123056	28.76	-1.26417
24.33	0.184722	27.406	-0.376111
28.152	1.06167	25.686	-0.477778
33.335	1.43972	25.851	0.0458331
34.902	0.435278	27.132	0.355833
27.331	-2.10306	28.662	0.425
27.461	0.0361114	30.574	0.531111
27.698	0.0658332	32.121	0.429722
31.114	0.948889	34.718	0.721389
35.398	1.19	36.204	0.412778
40.701	1.47306	38.594	0.66389
42.561	0.516667	40.154	0.433333
35.392	-1.99139	41.887	0.481389
29.749	-1.5675	42.865	0.271667
30.349	0.166667	41.264	-0.444723
30.688	0.0941663	39.503	-0.489167
29.909	-0.216389	36.939	-0.712222
31.634	0.479167	32.677	-1.18389
35.447	1.05917	29.232	-0.956944
38.813	0.935	26.851	-0.661389
38.978	0.0458336	26.311	-0.15
43.237	1.18306	27.652	0.3725
47.056	1.06083	29.295	0.456389
50.085	0.841389	31.245	0.541667
43.894	-1.71972	29.589	-0.46
32.607	-3.13528	27.998	-0.441945
23.181	-2.61833	25.161	-0.788056
23.002	-0.0497219	23.21	-0.541945
23.933	0.258611	22.185	-0.284722
29.293	1.48889	23.151	0.268333
35.037	1.59556	24.932	0.494722
36.781	0.484444	26.514	0.439445
38.414	0.453612	28.64	0.590555
41.635	0.894721	30.354	0.476111
44.517	0.800556	31.451	0.304722
47.452	0.815278	31.83	0.105278
48.895	0.400834	32.909	0.299722
46.758	-0.593611	34.009	0.305555
38.141	-2.39361	35.546	0.426945
28.367	-2.715	36.772	0.340555
18.77	-2.66583	37.982	0.336111
16.206	-0.712223	39.426	0.401111
15.588	-0.171666	41.012	0.440556
18.984	0.943333	42.793	0.494722
23.079	1.1375	44.277	0.412223
27.831	1.32	44.491	0.0594446
30.762	0.814167	42.452	-0.566389
34.809	1.12417	40.22	-0.62
35.192	0.10639	37.273	-0.818612
35.602	0.113889	35.137	-0.593333
39.134	0.98111	33.732	-0.390278
42.834	1.02778	33.529	-0.0563886
45.864	0.841666	35.133	0.445556
47.445	0.439167	36.459	0.368333
42.462	-1.38417	38.469	0.558334
32.609	-2.73694	39.611	0.317222
21.623	-3.05167	41.424	0.503611
19.725	-0.527222	42.6	0.326666
18.807	-0.255	44.24	0.455556
21.622	0.781945	42.838	-0.389445
26.491	1.3525	40.035	-0.778612
30.611	1.14444	35.234	-1.33361
30.572	-0.0108332	29.807	-1.5075
31.35	0.216111	26.911	-0.804444
33.941	0.719723	25.579	-0.37
36.152	0.614166	27.029	0.402777
38.944	0.775556	28.236	0.335278
41.811	0.796389	27.263	-0.270278
41.613	-0.0550005	25.214	-0.569167
32.688	-2.47917	20.23	-1.38444
22.707	-2.7725	12.582	-2.12444
18.245	-1.23944	8.442	-1.15
17.636	-0.169167	5.321	-0.866945
21.405	1.04694	0.667	-1.29278
26.05	1.29028	0.082	-0.1625
31.397	1.48528	0.071	-0.00305556
34.269	0.797778	0.077	0.00166667
33.508	-0.211389	0.102	0.00694444
36.205	0.749167	0.043	-0.0163889
39.255	0.847222	0.028	-0.00416667
42.099	0.789999	0.045	0.00472222
44.528	0.674722	0.057	0.00333333
46.969	0.678056	0.068	0.00305556
47.667	0.193888	0.08	0.00333333
45.459	-0.613333	0.069	-0.00305556
37.833	-2.11833	0.012	-0.0158333
27.959	-2.74278	0.058	0.0127778
21.756	-1.72306	0.147	0.0247222
20.347	-0.391389	0.033	-0.0316667
21.674	0.368611	0.097	0.0177778
24.926	0.903334	0.062	-0.00972222
27.769	0.789722	0.065	0.000833333
30.029	0.627778	0.019	-0.0127778
32.166	0.593611	0.06	0.0113889
31.675	-0.136389	0.105	0.0125
33.889	0.615	0.186	0.0225
36.676	0.774166	0.043	-0.0397222
40.507	1.06417	0.018	-0.00694445
43.766	0.905277	0.042	0.00666667
45.344	0.438334	0.058	0.00444444
40.012	-1.48111	0.032	-0.00722222
29.606	-2.89056	0.046	0.00388889
19.467	-2.81639	0.029	-0.00472222
18.324	-0.3175	0.145	0.0322222
19.806	0.411667	0.402	0.0713889
24.031	1.17361	0.152	-0.0694444
29.124	1.41472	0.501	0.0969444
33.295	1.15861	2.049	0.43
32.543	-0.208889	4.36	0.641944
35.519	0.826667	8.633	1.18694
38.679	0.877778	12.507	1.07611
41.982	0.917499	14.423	0.532222
45.238	0.904445	13.34	-0.300833
47.737	0.694167	12.007	-0.370278
48.634	0.249166	14.59	0.7175
39.091	-2.65083	17.653	0.850833
29.23	-2.73917	20.356	0.750834
20.69	-2.37222	22.942	0.718333
14.084	-1.835	25.745	0.778612
7.844	-1.73333	27.496	0.486389
4.431	-0.948055	29.715	0.616389
3.532	-0.249722	32.014	0.638611
3.765	0.0647222	31.752	-0.0727775
9.59	1.61806	31.004	-0.207778
15.568	1.66056	32.939	0.5375
21.122	1.54278	34.373	0.398334
21.547	0.118056	35.72	0.374167
23.42	0.520278	38.079	0.655277
28.584	1.43444	38.982	0.250833
33.386	1.33389	37.027	-0.543055
34.395	0.280277	33.036	-1.10861
34.877	0.133888	32.013	-0.284166
37.981	0.862222	33.479	0.407222
40.969	0.830001	34.812	0.370278
44.386	0.949167	36.278	0.407222
47.798	0.947777	37.958	0.466667
48.78	0.272777	39.606	0.457777
42.467	-1.75361	40.892	0.357222
31.935	-2.92556	43.328	0.676667
22.486	-2.62472	45.426	0.582778
21.695	-0.219722	47.283	0.515834
22.992	0.360278	47.111	-0.047778
27.25	1.18278	43.61	-0.9725
32.263	1.3925	39.061	-1.26361
33.415	0.32	34.64	-1.22806
35.796	0.661389	32.102	-0.704999
39.434	1.01055	30.092	-0.558334
42.647	0.8925	28.676	-0.393333
45.531	0.801111	29.31	0.176111
39.449	-1.68944	29.987	0.188056
28.19	-3.1275	31.335	0.374444
19.422	-2.43556	32.622	0.357501
17.139	-0.634167	34.691	0.574722
17.037	-0.0283331	36.904	0.614722
21.406	1.21361	39.532	0.730001
26.111	1.30694	40.997	0.406944
30.79	1.29972	42.796	0.499722
35.118	1.20222	44.526	0.480555
34.178	-0.261111	46.245	0.477499
36.824	0.735	45.056	-0.330278
40.33	0.973889	42.785	-0.630833
43.854	0.978888	39.869	-0.81
43.058	-0.221112	37.192	-0.743611
32.722	-2.87111	33.928	-0.906667
19.851	-3.57528	30.5	-0.952223
10.745	-2.52944	28.41	-0.580556
9.412	-0.370278	26.698	-0.475556
9.192	-0.0611109	26.992	0.0816668
12.448	0.904444	28.379	0.385278
17.014	1.26833	28.745	0.101667
22.665	1.56972	28.841	0.0266663
27.2	1.25972	30.045	0.334445
31.358	1.155	31.592	0.429722
30.084	-0.353889	29.157	-0.676389
29.483	-0.166944	27.561	-0.443333
29.71	0.0630554	20.321	-2.01111
22.297	-2.05917	11.502	-2.44972
15.048	-2.01361	7.032	-1.24167
12.07	-0.827222	4.478	-0.709444
11.649	-0.116944	0.993	-0.968056
13.742	0.581389	0.099	-0.248333
16.351	0.724722	0.124	0.00694444
20.071	1.03333	0.058	-0.0183333
23.885	1.05944	0.047	-0.00305556
28.963	1.41056	0.042	-0.00138889
32.147	0.884444	0.075	0.00916667
31.293	-0.237222	0.05	-0.00694445
34.078	0.773611	0.068	0.005
36.951	0.798056	0.099	0.00861111
39.78	0.785833	0.027	-0.02
39.97	0.0527785	0.11	0.0230556
31.348	-2.395	0.077	-0.00916667
19.552	-3.27667	0.108	0.00861111
10.214	-2.59389	0.058	-0.0138889
8.248	-0.546111	0.093	0.00972222
8.937	0.191389	0.035	-0.0161111
11.147	0.613889	0.079	0.0122222
16.925	1.605	0.036	-0.0119444
20.972	1.12417	0.018	-0.005
25.91	1.37167	0.063	0.0125
30.312	1.22278	0.025	-0.0105556
34.164	1.07	0.059	0.00944444
38.195	1.11972	0.064	0.00138889
42.171	1.10444	0.033	-0.00861111
34.262	-2.19694	0.05	0.00472222
20.597	-3.79583	0.04	-0.00277778
13	-2.11028	0.089	0.0136111
12.281	-0.199722	0.025	-0.0177778
15.074	0.775833	0.057	0.00888889
19.769	1.30417	0.085	0.00777778
25.213	1.51222	0.008	-0.0213889
30.351	1.42722	0.045	0.0102778
34.795	1.23444	0.047	0.000555555
39.3	1.25139	0.035	-0.00333333
43.929	1.28583	0.062	0.0075
42.902	-0.285278	0.044	-0.005
34.462	-2.34444	0.085	0.0113889
23.532	-3.03611	0.007	-0.0216667
14.903	-2.39694	0.049	0.0116667
14.532	-0.103056	0.021	-0.00777778
16.927	0.665278	0.096	0.0208333
21.696	1.32472	0.034	-0.0172222
26.507	1.33639	0.075	0.0113889
30.435	1.09111	0.04	-0.00972222
34.599	1.15667	0.038	-0.000555556
38.614	1.11528	0.061	0.00638889
42.18	0.990556	0.026	-0.00972222
38.678	-0.972777	0.048	0.00611111
24.395	-3.9675	0.041	-0.00194444
12.911	-3.19	0.075	0.00944444
11.959	-0.264445	0.057	-0.005
11.84	-0.0330554	0.038	-0.00527778
14.418	0.716111	0.086	0.0133333
17.517	0.860833	0.08	-0.00166667
20.098	0.716944	0.074	-0.00166667
20.35	0.0700002	0.073	-0.000277778
24.686	1.20444	0.038	-0.00972222
29.704	1.39389	0.114	0.0211111
33.86	1.15444	0.058	-0.0155556
35.971	0.586389	0.112	0.015
27.924	-2.23528	0.064	-0.0133333
18.461	-2.62861	0.048	-0.00444445
14.763	-1.02722	0.08	0.00888889
12.919	-0.512222	0.021	-0.0163889
11.269	-0.458333	0.049	0.00777778
9.921	-0.374445	0.05	0.000277778
8.171	-0.486111	0.017	-0.00916667
6.777	-0.387222	0.073	0.0155556
7.921	0.317778	0.101	0.00777778
12.274	1.20917	0.136	0.00972222
16.05	1.04889	0.119	-0.00472222
19.184	0.870556	0.063	-0.0155556
20.819	0.454167	0.083	0.00555555
19.974	-0.234722	0.43	0.0963889
23.943	1.1025	0.071	-0.0997222
29.135	1.44222	0.042	-0.00805556
33.505	1.21389	0.096	0.015
36.417	0.808889	0.015	-0.0225
30.718	-1.58306	0.162	0.0408333
18.897	-3.28361	0.159	-0.000833335
7.277	-3.22778	0.76	0.166944
0.116	-1.98917	2.191	0.3975
0.029	-0.0241667	3.888	0.471389
0.101	0.02	6.08	0.608889
0.048	-0.0147222	8.523	0.678611
0.058	0.00277778	11.443	0.811111
0.069	0.00305556	13.459	0.56
0.047	-0.00611111	14.547	0.302222
0.173	0.035	15.641	0.303889
0.095	-0.0216667	15.289	-0.0977778
0.046	-0.0136111	13.716	-0.436944
0.06	0.00388889	12.095	-0.450278
0.175	0.0319444	10.133	-0.545
0.114	-0.0169444	8.163	-0.547222
0.125	0.00305556	5.252	-0.808611
0.116	-0.0025	0.383	-1.3525
0.201	0.0236111	0.05	-0.0925
0.05	-0.0419444	0.027	-0.00638889
0.056	0.00166667	0.041	0.00388889
0.098	0.0116667	0.121	0.0222222
0.243	0.0402778	0.073	-0.0133333
0.14	-0.0286111	0.04	-0.00916667
0.087	-0.0147222	0.062	0.00611111
0.044	-0.0119444	0.031	-0.00861111
0.034	-0.00277778	0.026	-0.00138889
0.062	0.00777778	0.094	0.0188889
0.046	-0.00444444	0.114	0.00555556
0.058	0.00333333	0.021	-0.0258333
0.105	0.0130556	0.43	0.113611
0.045	-0.0166667	0.481	0.0141667
0.044	-0.000277778	0.67	0.0525
0.069	0.00694444	1.417	0.2075
0.03	-0.0108333	2.857	0.4
0.044	0.00388889	5.124	0.629722
0.073	0.00805556	7.939	0.781944
0.076	0.000833333	10.704	0.768056
0.029	-0.0130556	11.979	0.354167
0.014	-0.00416667	10.775	-0.334445
0.023	0.0025	9.634	-0.316944
0.046	0.00638889	9.761	0.0352777
0.087	0.0113889	11.909	0.596667
0.088	0.000277778	14.627	0.755
0.061	-0.0075	16.748	0.589166
0.039	-0.00611111	18.943	0.609723
0.027	-0.00333333	20.567	0.451111
0.119	0.0255556	22.638	0.575278
0.027	-0.0255556	25.14	0.695
0.071	0.0122222	25.948	0.224445
0.059	-0.00333333	24.99	-0.266111
0.093	0.00944444	26.777	0.496389
0.059	-0.00944444	29.333	0.71
0.064	0.00138889	31.377	0.567778
0.063	-0.000277778	33.617	0.622222
0.062	-0.000277778	34.253	0.176666
0.119	0.0158333	35.761	0.41889
0.073	-0.0127778	37.649	0.524444
0.082	0.0025	40.064	0.670834
0.299	0.0602778	38.69	-0.381667
0.055	-0.0677778	36.052	-0.732778
0.041	-0.00388889	33.911	-0.594722
0.035	-0.00166667	33.138	-0.214722
0.181	0.0405556	34.489	0.375277
0.545	0.101111	36.133	0.456667
3.19	0.734722	38.189	0.571111
6.494	0.917778	39.899	0.475
12.141	1.56861	41.777	0.521667
16.782	1.28917	39.625	-0.597778
20.874	1.13667	36.288	-0.926945
20.379	-0.1375	31.778	-1.25278
22.559	0.605556	28.781	-0.8325
27.283	1.31222	26.264	-0.699167
26.984	-0.083056	25.197	-0.296389
24.005	-0.8275	22.914	-0.634167
12.652	-3.15361	19.027	-1.07972
0.213	-3.45528	15.056	-1.10306
0.09	-0.0341667	13.743	-0.364722
0.049	-0.0113889	12.697	-0.290556
0.012	-0.0102778	12.554	-0.0397221
0.062	0.0138889	13.81	0.348889
0.072	0.00277778	15.897	0.579722
0.074	0.000555557	18.671	0.770555
0.048	-0.00722222	20.769	0.582778
0.002	-0.0127778	22.172	0.389723
0.036	0.00944444	23.58	0.391111
0.019	-0.00472222	24.851	0.353056
0.002	-0.00472222	25.856	0.279167
0.057	0.0152778	25.052	-0.223334
0.077	0.00555556	25.435	0.106389
0.056	-0.00583333	26.253	0.227222
0.458	0.111667	27.163	0.252778
0.683	0.0625	28.249	0.301667
0.954	0.0752778	30.026	0.493611
0.119	-0.231944	31.323	0.360278
0.055	-0.0177778	30.657	-0.185
0.074	0.00527778	31.193	0.148889
0.047	-0.0075	32.567	0.381667
0.044	-0.000833333	34.468	0.528055
0.292	0.0688889	36.915	0.679723
2.054	0.489444	39.775	0.794445
5.149	0.859722	40.202	0.118611
9.096	1.09639	38.007	-0.609722
14.005	1.36361	34.895	-0.864444
18.144	1.14972	31.405	-0.969444
21.159	0.8375	27.885	-0.977778
20.777	-0.106111	26.68	-0.334722
24.816	1.12194	28.106	0.396111
29.388	1.27	30.301	0.609722
33.371	1.10639	33.316	0.8375
37.444	1.13139	35.49	0.603889
41.686	1.17833	35.501	0.00305494
42.454	0.213333	33.968	-0.425834
35.839	-1.8375	31.915	-0.570277
26.147	-2.69222	29.721	-0.609445
21.995	-1.15333	28.51	-0.336389
22.776	0.216944	27.317	-0.331389
27.54	1.32333	26.122	-0.331944
31.835	1.19306	25.142	-0.272222
35.81	1.10417	24.643	-0.138611
40.002	1.16444	22.059	-0.717778
41.24	0.34389	20.638	-0.394722
34.605	-1.84306	19.809	-0.230278
24.173	-2.89778	18.273	-0.426666
19.332	-1.34472	16.69	-0.439722
17.753	-0.438611	15.07	-0.45
20.797	0.845556	12.991	-0.5775
24.796	1.11083	11.439	-0.431111
29.225	1.23028	10.816	-0.173056
32.479	0.903889	9.697	-0.310833
36.747	1.18556	7.657	-0.566667
41.762	1.39306	5.102	-0.709722
41.145	-0.171389	3.278	-0.506667
33.342	-2.1675	1.997	-0.355833
26.95	-1.77556	0.955	-0.289444
25.918	-0.286667	0.908	-0.0130556
24.988	-0.258333	1.108	0.0555556
26.157	0.324722	1.083	-0.00694447
26.107	-0.0138887	0.835	-0.0688889
24.486	-0.450278	0.098	-0.204722
23.274	-0.336667	0.07	-0.00777778
22.391	-0.245278	0.089	0.00527778
25.099	0.752222	0.127	0.0105556
29.721	1.28389	0.17	0.0119444
34.049	1.20222	0.16	-0.00277778
38.403	1.20944	0.104	-0.0155556
40.827	0.673333	0.02	-0.0233333
35.796	-1.3975	0.034	0.00388889
22.645	-3.65306	0.094	0.0166667
20.801	-0.512222	0.074	-0.00555555
21.326	0.145833	0.139	0.0180556
24.025	0.749722	0.737	0.166111
27.099	0.853889	1.211	0.131667
30.27	0.880833	0.41	-0.2225
33.599	0.924722	0.049	-0.100278
37.547	1.09667	0.1	0.0141667
40.697	0.874999	0.029	-0.0197222
39.074	-0.450833	0.022	-0.00194444
30.221	-2.45917	0.049	0.0075
25.485	-1.31556	0.049	0
24.324	-0.3225	0.042	-0.00194444
27.507	0.884167	0.047	0.00138889
30.329	0.783889	0.036	-0.00305556
32.689	0.655555	0.075	0.0108333
35.548	0.794167	0.049	-0.00722222
37.814	0.629444	0.072	0.00638889
37.177	-0.176945	0.083	0.00305556
31.423	-1.59833	0.082	-0.000277776
26.34	-1.41194	0.075	-0.00194444
26.095	-0.0680558	0.085	0.00277778
27.006	0.253056	0.037	-0.0133333
29.011	0.556944	0.096	0.0163889
30.543	0.425555	0.004	-0.0255556
30.939	0.11	0.094	0.025
31.757	0.227222	0.08	-0.00388889
34.696	0.816389	0.13	0.0138889
38.251	0.9875	0.024	-0.0294444
40.002	0.486389	0.023	-0.000277778
35.478	-1.25667	0.08	0.0158333
24.503	-3.04861	0.069	-0.00305556
22.515	-0.552222	0.02	-0.0136111
21.838	-0.188056	0.051	0.00861111
25.291	0.959167	0.04	-0.00305556
29.539	1.18	0.056	0.00444445
32.095	0.71	0.11	0.015
26.001	-1.69278	0.361	0.0697222
14.955	-3.06833	1.475	0.309444
8.737	-1.72722	3.795	0.644444
5.77	-0.824167	6.169	0.659444
0.776	-1.38722	9.399	0.897222
0.077	-0.194167	12.571	0.881111
0.059	-0.005	14.272	0.4725
0.185	0.035	14.85	0.160556
0.301	0.0322222	14.661	-0.0525
0.568	0.0741667	15.244	0.161944
1.256	0.191111	16.536	0.358889
3.599	0.650833	18.191	0.459722
7.049	0.958333	19.5	0.363611
10.91	1.0725	20.147	0.179722
14.995	1.13472	21.087	0.261111
17.585	0.719444	22.036	0.263611
17.577	-0.00222206	22.778	0.206111
19.757	0.605556	24.648	0.519445
25.264	1.52972	25.439	0.219722
31.156	1.63667	25.599	0.0444449
35.718	1.26722	27.076	0.410278
37.961	0.623056	29.601	0.701389
37.85	-0.0308334	30.631	0.286111
37.45	-0.11111	32.835	0.612222
30.12	-2.03611	35.087	0.625556
25.845	-1.1875	36.718	0.453055
25.12	-0.201388	38.574	0.515556
28.389	0.908055	40.449	0.520833
31.786	0.943611	42.124	0.465278
36.053	1.18528	43.512	0.385556
39.865	1.05889	42.857	-0.181945
42.391	0.701666	40.887	-0.547222
39.446	-0.818055	38.43	-0.6825
28.844	-2.945	36.968	-0.406112
22.998	-1.62389	35.25	-0.477222
22.229	-0.213611	36.821	0.436389
26.613	1.21778	38.937	0.587778
32.212	1.55528	40.866	0.535834
36.184	1.10333	42.99	0.59
40.247	1.12861	44.661	0.464166
39.178	-0.296945	46.616	0.543056
28.765	-2.8925	46.171	-0.123611
16.58	-3.38472	44.739	-0.397779
16.664	0.0233332	41.993	-0.762777
18.758	0.581667	38.115	-1.07722
24.458	1.58333	36.031	-0.57889
29.85	1.49778	34.44	-0.441944
34.228	1.21611	33.934	-0.140556
38.661	1.23139	33.442	-0.136666
37.433	-0.341111	31.601	-0.511389
25.824	-3.22472	28.614	-0.829722
18.348	-2.07667	24.62	-1.10944
17.87	-0.132777	23.781	-0.233056
21.746	1.07667	24.059	0.0772222
27.672	1.64611	23.169	-0.247222
32.823	1.43083	21.74	-0.396945
35.351	0.702222	19.991	-0.485833
31.445	-1.085	17.184	-0.779722
19.094	-3.43083	16.542	-0.178333
13.989	-1.41806	14.83	-0.475556
14.702	0.198055	11.664	-0.879445
18.103	0.944722	7.97	-1.02611
23.072	1.38028	5.696	-0.631667
28.651	1.54972	4.856	-0.233333
34.084	1.50917	4.653	-0.0563889
38.718	1.28722	4.354	-0.0830555
43.152	1.23167	5.74	0.385
41.755	-0.388055	9.79	1.125
31.441	-2.865	13.305	0.976389
21.697	-2.70667	16.094	0.774722
16.647	-1.40278	16.549	0.126389
11.518	-1.42472	16.243	-0.0849999
6.528	-1.38611	18.023	0.494445
1.763	-1.32361	20.427	0.667778
0.077	-0.468333	22.26	0.509167
0.046	-0.00861111	23.32	0.294444
0.057	0.00305556	25.424	0.584444
0.063	0.00166667	27.347	0.534167
0.04	-0.00638889	29.137	0.497222
0.023	-0.00472222	29.922	0.218056
0.009	-0.00388889	29.006	-0.254445
0.064	0.0152778	31.094	0.58
0.045	-0.00527778	33.555	0.683611
0.009	-0.01	36.941	0.940556
0.078	0.0191667	39.38	0.6775
0.045	-0.00916667	37.435	-0.540278
0.072	0.0075	35.09	-0.651389
0.017	-0.0152778	31.73	-0.933334
0.011	-0.00166667	30.395	-0.370833
0.04	0.00805556	32.049	0.459444
0.012	-0.00777778	33.521	0.408889
0.042	0.00833333	34.715	0.331667
0.071	0.00805556	36.121	0.390555
0.019	-0.0144444	39.258	0.871389
0.109	0.025	43.022	1.04556
0.029	-0.0222222	45.752	0.758333
0.03	0.000277778	47.283	0.425278
0.01	-0.00555556	45.122	-0.600278
0.009	-0.000277778	39.774	-1.48556
0.04	0.00861111	34.7	-1.40944
0.014	-0.00722222	30.822	-1.07722
0.095	0.0225	30.904	0.0227775
0.063	-0.00888889	33.291	0.663056
0.026	-0.0102778	35.803	0.697778
0.072	0.0127778	38.168	0.656944
0.08	0.00222222	40.292	0.59
0.103	0.00638889	41.928	0.454445
0.043	-0.0166667	43.67	0.483888
0.108	0.0180556	45.288	0.449444
0.032	-0.0211111	47.474	0.607222
0.023	-0.0025	49.193	0.4775
0.024	0.000277778	48.837	-0.0988886
0.105	0.0225	45.694	-0.873056
0.037	-0.0188889	41.775	-1.08861
0.025	-0.00333333	38.269	-0.973889
0.029	0.00111111	36.16	-0.585834
0.056	0.0075	36.975	0.226389
0.128	0.02	38.013	0.288334
0.3	0.0477778	38.53	0.143611
0.864	0.156667	39.693	0.323056
1.372	0.141111	40.521	0.23
1.33	-0.0116666	41.65	0.313612
1.079	-0.0697222	42.831	0.328055
0.714	-0.101389	43.823	0.275556
0.334	-0.105556	45.276	0.403611
0.103	-0.0641667	46.662	0.384999
0.477	0.103889	48.219	0.432501
1.283	0.223889	50.022	0.500833
3.282	0.555278	48.665	-0.376944
6.686	0.945556	46.162	-0.695278
12.011	1.47917	42.033	-1.14694
17.215	1.44556	37.946	-1.13528
20.114	0.805278	35.44	-0.696111
19.582	-0.147778	36.43	0.275
23.15	0.991111	37.739	0.363611
28.487	1.4825	38.951	0.336667
33.187	1.30556	40.28	0.369166
33.888	0.194722	41.249	0.269167
30.279	-1.0025	41.864	0.170833
20.58	-2.69417	42.862	0.277223
15.472	-1.41889	44.085	0.339722
15.371	-0.0280555	45.533	0.402223
19.477	1.14056	47.08	0.429722
24.03	1.26472	48.268	0.33
29.2	1.43611	49.284	0.282222
33.778	1.27167	46.548	-0.76
38.195	1.22694	43.134	-0.948334
39.311	0.31	39.557	-0.993611
28.759	-2.93111	35.985	-0.992222
16.693	-3.35167	35.537	-0.124445
13.535	-0.877222	36.916	0.383056
14.252	0.199167	38.486	0.436111
18.905	1.2925	39.47	0.273334
23.788	1.35639	40.968	0.41611
28.808	1.39444	41.615	0.179723
32.228	0.95	42.366	0.208611
33.515	0.3575	43.33	0.267778
33.469	-0.0127771	44.811	0.411389
36.406	0.815832	45.928	0.310278
39.157	0.764168	47.205	0.354722
42.286	0.869166	48.371	0.323888
45.084	0.777222	49.558	0.329722
47.301	0.615833	50.372	0.226112
44.219	-0.85611	48.113	-0.627501
35.044	-2.54861	44.23	-1.07861
26.381	-2.40639	39.524	-1.30722
17.947	-2.34278	35.916	-1.00222
16.263	-0.467778	35.173	-0.206389
17.176	0.253611	35.697	0.145555
22.504	1.48	36.559	0.239444
27.667	1.43417	37.952	0.386945
32.221	1.265	40.017	0.573611
37.001	1.32778	42.195	0.605
41.732	1.31417	44.252	0.571389
36.026	-1.585	46.008	0.487778
23.779	-3.40194	47.609	0.444723
19.511	-1.18556	49.194	0.440278
18.595	-0.254445	50.421	0.340834
23.166	1.26972	49.056	-0.379167
28.394	1.45222	45.77	-0.912778
32.607	1.17028	41.306	-1.24
35.063	0.682223	37.754	-0.986666
30.762	-1.19472	33.001	-1.32028
22.03	-2.42556	30.702	-0.638611
13.235	-2.44306	31.404	0.195
9.684	-0.986389	32.993	0.441389
9.793	0.0302778	34.403	0.391667
11.966	0.603611	35.858	0.404167
15.475	0.974722	37.089	0.341944
20.262	1.32972	38.544	0.404166
25.266	1.39	37.829	-0.198611
30.708	1.51167	36.135	-0.470556
35.529	1.33917	33.805	-0.647222
39.347	1.06056	30.415	-0.941666
38.071	-0.354445	26.399	-1.11556
32.746	-1.47917	21.367	-1.39778
25.489	-2.01583	17.1	-1.18528
18.399	-1.96944	11.882	-1.44944
17.305	-0.303889	6.951	-1.36972
18.9	0.443055	3.583	-0.935556
22.156	0.904445	0.197	-0.940556
25.979	1.06194	0.164	-0.00916666
29.843	1.07333	0.076	-0.0244444
32.285	0.678333	0.1	0.00666667
31.656	-0.174722	0.14	0.0111111
34.192	0.704445	0.218	0.0216667
36.781	0.719166	0.231	0.00361111
40	0.894167	0.194	-0.0102778
42.895	0.804167	0.174	-0.00555556
45.59	0.748611	0.171	-0.000833331
48.251	0.739166	0.111	-0.0166667
48.07	-0.0502777	0.176	0.0180556
39.61	-2.35	0.176	0
30.098	-2.64222	0.204	0.00777778
21.418	-2.41111	0.192	-0.00333333
19.373	-0.568056	0.165	-0.0075
19.317	-0.0155555	0.178	0.00361111
23.831	1.25389	0.183	0.00138889
28.598	1.32417	0.262	0.0219444
32.421	1.06194	0.273	0.00305556
36.368	1.09639	1.214	0.261389
38.014	0.457222	3.259	0.568056
37.567	-0.124166	6.219	0.822222
40.624	0.849166	10.369	1.15278
42.683	0.571944	13.87	0.9725
44.941	0.627223	17.189	0.921944
47.095	0.598333	16.826	-0.100833
48.028	0.259166	18.043	0.338055
45.376	-0.736667	21.08	0.843611
40.457	-1.36639	25.228	1.15222
34.979	-1.52167	28.79	0.989445
28.563	-1.78222	27.969	-0.228056
22.538	-1.67361	28.653	0.19
19.543	-0.831945	30.473	0.505555
19.488	-0.0152773	33.668	0.8875
23.407	1.08861	35.708	0.566667
27.915	1.25222	39.277	0.991389
31.014	0.860833	41.774	0.693611
31.312	0.0827779	43.623	0.513612
29.929	-0.384167	45.29	0.463056
31.616	0.468611	47.636	0.651667
33.528	0.531111	48.994	0.377222
35.236	0.474444	48.748	-0.0683329
36.986	0.486111	45.589	-0.8775
38.413	0.396388	42.712	-0.799166
40.249	0.510001	39.806	-0.807223
41.696	0.401944	36.415	-0.941944
43.215	0.421945	33.782	-0.731389
44.989	0.492777	32.533	-0.346945
46.374	0.384723	34.216	0.4675
47.479	0.306944	36.424	0.613333
47.294	-0.0513893	38.138	0.476111
44.892	-0.667222	39.628	0.413888
42.287	-0.723611	41.851	0.617501
39.631	-0.737777	43.815	0.545555
37.039	-0.72	45.925	0.586111
34.15	-0.8025	47.62	0.470833
31.237	-0.809167	49.636	0.560001
28.805	-0.675555	51.417	0.494722
26.061	-0.762222	50.766	-0.180834
25.097	-0.267778	48.264	-0.695
26.811	0.476111	44.548	-1.03222
29.305	0.692778	41.516	-0.842223
30.727	0.395	37.879	-1.01028
32.347	0.45	34.94	-0.81639
30.448	-0.5275	33.73	-0.336111
30.535	0.0241666	33.39	-0.0944445
32.318	0.495278	34.401	0.280834
34.362	0.567777	36.673	0.631111
35.766	0.39	39.209	0.704444
37.862	0.582222	41.426	0.615833
39.744	0.522778	42.947	0.4225
42.025	0.633612	44.63	0.467501
44.237	0.614444	46.108	0.410556
46.548	0.641945	48.234	0.590555
48.199	0.458611	50.332	0.582778
47.586	-0.170279	50.841	0.141389
39.166	-2.33889	49.023	-0.505
29.047	-2.81083	46.23	-0.775833
20.54	-2.36306	42.132	-1.13833
16.433	-1.14083	38.112	-1.11667
15.858	-0.159722	37.093	-0.283056
21.055	1.44361	38.65	0.432501
25.46	1.22361	40.458	0.502222
30.516	1.40444	41.68	0.339444
31.576	0.294444	43.479	0.499722
32.245	0.185833	44.794	0.365277
34.393	0.596667	46.294	0.416667
38.017	1.00667	47.767	0.409167
40.158	0.594723	49.007	0.344445
42.686	0.702222	50.685	0.466112
42.615	-0.019722	51.861	0.326666
35.645	-1.93611	50.166	-0.470833
26.968	-2.41028	46.817	-0.930278
20.458	-1.80833	42.99	-1.06306
18.821	-0.454723	39.588	-0.945
17.296	-0.423611	36.808	-0.772223
19.078	0.495	36.547	-0.0724994
23.239	1.15583	38.556	0.558055
28.469	1.45278	40.515	0.544167
32.334	1.07361	42.674	0.599722
31.614	-0.2	44.793	0.588611
33.601	0.551945	46.621	0.507778
36.606	0.834721	48.853	0.620001
39.98	0.937222	50.435	0.439445
43.347	0.935278	52.101	0.462778
45.728	0.661389	53.896	0.498611
47.109	0.383611	52.606	-0.358334
43.396	-1.03139	47.704	-1.36167
34.284	-2.53111	43.583	-1.14472
24.399	-2.74583	39.572	-1.11417
16.972	-2.06306	38.039	-0.425833
14.223	-0.763611	38.635	0.165555
13.446	-0.215833	39.372	0.204723
15.608	0.600555	40.637	0.351389
19.604	1.11	41.796	0.321945
22.996	0.942222	42.966	0.324999
26.922	1.09056	44.559	0.4425
29.715	0.775833	45.55	0.275278
32.411	0.748889	46.983	0.398056
35.612	0.889167	48.505	0.422778
36.512	0.25	49.916	0.391944
37.057	0.151388	51.781	0.518055
40.568	0.975278	50.669	-0.308889
44.057	0.969166	47.995	-0.742778
47.261	0.890001	45.175	-0.783333
49.836	0.715277	41.455	-1.03333
47.457	-0.660833	37.311	-1.15111
36.987	-2.90833	34.116	-0.8875
26.327	-2.96111	35.226	0.308334
22.797	-0.980555	36.502	0.354444
22.099	-0.193889	38.126	0.451111
22.47	0.103055	39.935	0.502501
25.278	0.78	41.924	0.5525
27.911	0.731389	44.077	0.598056
30.53	0.7275	45.922	0.5125
33.312	0.772778	47.7	0.493889
35.812	0.694444	49.704	0.556666
35.444	-0.102222	48.701	-0.278611
36.938	0.415	45.32	-0.939167
39.948	0.836112	42.099	-0.894722
43.5	0.986666	38.292	-1.0575
46.971	0.964167	35.801	-0.691945
49.75	0.771944	36.713	0.253334
48.055	-0.470833	38.644	0.536389
37.475	-2.93889	40.258	0.448333
26.962	-2.92028	41.649	0.386389
17.108	-2.73722	43.31	0.46139
15.027	-0.578055	45.292	0.550555
14.383	-0.178889	46.503	0.336388
16.537	0.598333	46.811	0.0855562
20.046	0.974722	46.33	-0.133611
22.47	0.673333	43.138	-0.886667
24.764	0.637222	39.519	-1.00528
26.233	0.408056	37.213	-0.640555
26.985	0.208889	38.324	0.308611
25.902	-0.300833	39.667	0.373055
19.345	-1.82139	41.306	0.455278
14.716	-1.28583	43.724	0.671666
9.288	-1.50778	45.379	0.459723
4.462	-1.34056	47.296	0.5325
1.659	-0.778611	49.967	0.741944
0.036	-0.450833	48.348	-0.449722
0.053	0.00472222	44.122	-1.17389
0.107	0.015	40.71	-0.947778
0.015	-0.0255556	34.108	-1.83389
0.008	-0.00194444	29.394	-1.30945
0.062	0.015	24.741	-1.2925
0.053	-0.0025	21.655	-0.857222
0.025	-0.00777778	20.176	-0.410833
0.069	0.0122222	18.011	-0.601389
0.059	-0.00277778	15.978	-0.564722
0.062	0.000833333	14.182	-0.498889
0.032	-0.00833333	11.503	-0.744167
0.018	-0.00388889	8.281	-0.895
0.015	-0.000833333	3.502	-1.3275
0.06	0.0125	0.066	-0.954444
0.087	0.0075	0.02	-0.0127778
0.035	-0.0144444	0.077	0.0158333
0.067	0.00888889	0.074	-0.000833333
0.012	-0.0152778	0.104	0.00833333
0.066	0.015	0.117	0.00361111
0.063	-0.000833333	0.137	0.00555555
0.024	-0.0108333	0.045	-0.0255556
0.117	0.0258333	0.114	0.0191667
0.024	-0.0258333	0.131	0.00472222
0.017	-0.00194444	0.087	-0.0122222
0.035	0.005	1.909	0.506111
0.05	0.00416667	4.683	0.770556
0.049	-0.000277778	9.038	1.20972
0.046	-0.000833333	12.823	1.05139
0.03	-0.00444444	13.678	0.2375
0.052	0.00611111	13.032	-0.179445
0.068	0.00444445	11.117	-0.531944
0.046	-0.00611111	9.511	-0.446111
0.086	0.0111111	8.913	-0.166111
0.08	-0.00166667	9.959	0.290555
0.055	-0.00694444	12.337	0.660556
0.037	-0.005	14.372	0.565278
0.045	0.00222222	15.816	0.401111
0.092	0.0130556	16.276	0.127778
0.066	-0.00722222	17.194	0.255
0.045	-0.00583333	17.106	-0.0244443
0.077	0.00888889	19.101	0.554166
0.077	0	21.595	0.692778
0.439	0.100556	23.577	0.550556
2.426	0.551944	25.186	0.446945
5.288	0.795	25.3	0.0316662
9.283	1.10972	25.441	0.0391669
13.966	1.30083	27.342	0.528055
17.548	0.995	29.617	0.631945
18.711	0.323056	32.28	0.739722
18.952	0.0669442	34.197	0.5325
23.538	1.27389	36.514	0.643611
29.375	1.62139	38.67	0.598888
33.391	1.11556	41.063	0.664723
33.445	0.0150002	43.36	0.638056
36.85	0.945833	46.069	0.7525
40.724	1.07611	47.531	0.406111
45.054	1.20278	50.096	0.712501
46.918	0.517777	50.946	0.236111
42.084	-1.34278	48.036	-0.808333
33.27	-2.44833	43.69	-1.20722
26.247	-1.95083	37.931	-1.59972
25.658	-0.163611	35.798	-0.5925
25.04	-0.171667	37.066	0.352223
27.127	0.579722	37.439	0.10361
30.173	0.846111	40.166	0.7575
32.825	0.736667	42.587	0.6725
35.927	0.861666	44.589	0.556111
35.268	-0.183055	46.317	0.48
36.521	0.348055	47.788	0.40861
40.073	0.986667	50.248	0.683334
43.441	0.935556	50.052	-0.0544453
46.81	0.935833	48.106	-0.540555
50.212	0.945	44.062	-1.12333
46.192	-1.11667	39.727	-1.20417
35.657	-2.92639	35.134	-1.27583
25.506	-2.81972	34.524	-0.169445
22.333	-0.881389	36.309	0.495833
21.338	-0.276389	38.653	0.651112
23.821	0.689722	40.908	0.626389
27.661	1.06667	43.155	0.624166
31.044	0.939723	45.1	0.540278
34.115	0.853056	47.151	0.569723
33.208	-0.251945	49.132	0.550277
35.147	0.538611	51.523	0.664166
38.61	0.961945	51.662	0.0386111
41.54	0.813889	49.733	-0.535833
44.929	0.941389	45.781	-1.09778
47.492	0.711944	41.597	-1.16222
49.836	0.651111	38.681	-0.81
44.68	-1.43222	38.739	0.0161107
34.535	-2.81806	40.388	0.458056
25.872	-2.40639	41.85	0.406111
22.526	-0.929445	43.523	0.464722
21.719	-0.224166	45.519	0.554445
22.647	0.257778	47.145	0.451667
25.56	0.809167	48.635	0.413888
28.381	0.783611	50.962	0.64639
31.08	0.749722	52.824	0.517222
33.503	0.673055	51.233	-0.441944
36.431	0.813334	47.262	-1.10306
36.574	0.0397227	43.003	-1.18306
37.741	0.324167	38.365	-1.28833
41.333	0.997778	36.448	-0.5325
45.045	1.03111	39.26	0.78111
47.444	0.666389	42.041	0.772501
46.664	-0.216666	45.243	0.889444
37.176	-2.63556	48.365	0.867223
27.039	-2.81583	50.586	0.616944
17.508	-2.6475	54.005	0.949723
17.072	-0.121111	51.711	-0.637223
17.519	0.124166	46.921	-1.33055
21.5	1.10583	40.664	-1.73806
25.892	1.22	36.421	-1.17861
29.087	0.8875	35.817	-0.167778
32.427	0.927777	38.672	0.793055
34.336	0.530278	41.729	0.849166
35.024	0.191111	44.081	0.653334
38.169	0.873611	46.775	0.748333
41.713	0.984445	49.391	0.726666
45.18	0.963055	51.429	0.566112
48.27	0.858333	51.101	-0.0911109
45.462	-0.78	46.608	-1.24806
35.043	-2.89417	41.108	-1.52778
25.025	-2.78278	36.887	-1.1725
23.681	-0.373333	36.028	-0.238611
22.477	-0.334445	37.239	0.336388
24.911	0.676111	38.607	0.38
29.079	1.15778	41.569	0.822778
33.339	1.18333	43.707	0.593889
33.069	-0.0750001	46.055	0.652222
33.819	0.208333	48.425	0.658333
36.904	0.856944	50.209	0.495556
39.637	0.759167	53.555	0.929445
42.542	0.806944	52.016	-0.4275
45.254	0.753334	48.749	-0.9075
45.243	-0.003056	45.783	-0.823889
34.395	-3.01333	42.104	-1.02194
22.855	-3.20556	39.086	-0.838334
17.977	-1.355	38.384	-0.195
19.674	0.471389	39.879	0.415279
21.386	0.475556	41.29	0.391944
24.094	0.752222	42.48	0.330555
28.307	1.17028	43.659	0.3275
33.285	1.38278	45.209	0.430555
34.818	0.425834	46.638	0.396945
37.661	0.789722	47.601	0.2675
40.669	0.835555	48.815	0.337221
44.491	1.06167	50.497	0.467223
47.33	0.788611	52.288	0.497499
43.467	-1.07306	50.519	-0.491388
33.965	-2.63944	48.743	-0.493334
26.097	-2.18556	46.324	-0.671944
24.958	-0.316389	43.916	-0.668889
23.402	-0.432222	41.743	-0.603611
24.845	0.400833	40.305	-0.399444
26.352	0.418611	39.951	-0.0983334
28.008	0.46	41.05	0.305278
31.45	0.956111	41.452	0.111667
35.813	1.21194	42.373	0.255834
37.526	0.475834	43.064	0.191944
36.589	-0.260278	43.825	0.211389
30.349	-1.73333	45.163	0.371666
20.6	-2.70806	46.02	0.238056
14.381	-1.7275	48.074	0.570556
10.763	-1.005	50.147	0.575833
9.952	-0.225278	51.938	0.4975
11.089	0.315833	50.783	-0.320833
16.061	1.38111	47.701	-0.856111
21.922	1.62806	43.486	-1.17083
23.039	0.310277	41.708	-0.493889
13.899	-2.53889	39.819	-0.524722
1.98	-3.31083	37.816	-0.556388
0.054	-0.535	35.431	-0.662501
0.08	0.00722222	32.956	-0.6875
0.067	-0.00361111	30.442	-0.698334
0.104	0.0102778	30.58	0.0383335
0.05	-0.015	31.05	0.130555
0.051	0.000277777	32.391	0.3725
0.083	0.00888889	34.112	0.478056
0.079	-0.00111111	34.796	0.190001
0.075	-0.00111111	34.716	-0.0222227
0.071	-0.00111111	35.413	0.193611
0.058	-0.00361111	36.316	0.250834
0.077	0.00527778	38.092	0.493333
0.016	-0.0169444	40.532	0.677778
0.043	0.0075	42.821	0.635833
0.013	-0.00833333	44.325	0.417778
0.046	0.00916667	44.222	-0.0286113
0.073	0.0075	45.427	0.334722
0.048	-0.00694444	46.664	0.343612
0.07	0.00611111	48.08	0.393333
0.051	-0.00527778	49.172	0.303333
0.054	0.000833334	50.612	0.4
0.069	0.00416667	50.833	0.0613891
0.091	0.00611111	50.439	-0.109445
0.028	-0.0175	49.696	-0.206389
0.071	0.0119444	48.62	-0.298889
0.017	-0.015	47.435	-0.329166
0.07	0.0147222	46.053	-0.383889
0.059	-0.00305556	44.446	-0.44639
0.1	0.0113889	43.476	-0.269444
0.02	-0.0222222	43.671	0.0541666
0.109	0.0247222	45.035	0.378888
0.058	-0.0141667	46.566	0.425278
0.058	0	47.717	0.319721
0.074	0.00444445	50.152	0.676389
0.043	-0.00861111	51.857	0.473611
0.027	-0.00444444	51.247	-0.169444
0.044	0.00472222	48.983	-0.628889
0.073	0.00805556	45.416	-0.990834
0.03	-0.0119444	41.199	-1.17139
0.017	-0.00361111	37.326	-1.07583
0.026	0.0025	37.327	0.000277625
0.085	0.0163889	37.531	0.0566663
0.08	-0.00138889	37.673	0.039445
0.068	-0.00333333	37.954	0.0780551
0.055	-0.00361111	38.023	0.0191667
0.052	-0.000833333	37.837	-0.0516658
0.028	-0.00666667	38.611	0.215
0.015	-0.00361111	38.434	-0.0491672
0.05	0.00972222	38.57	0.0377782
0.027	-0.00638889	38.757	0.0519445
0.103	0.0211111	40.46	0.473055
0.043	-0.0166667	42.254	0.498334
0.049	0.00166667	44.343	0.580277
0.077	0.00777778	46.398	0.570833
0.454	0.104722	49.249	0.791945
1.464	0.280556	50.535	0.357222
2.854	0.386111	49.517	-0.282778
4.899	0.568056	47.568	-0.541388
6.532	0.453611	45.395	-0.603611
8.885	0.653611	42.863	-0.703334
11.129	0.623333	40.385	-0.688334
13.792	0.739722	39.786	-0.166389
16.086	0.637222	38.992	-0.220555
18.279	0.609166	39.556	0.156666
18.004	-0.0763888	40.414	0.238334
19.85	0.512778	40.993	0.160833
24.269	1.2275	42.861	0.518889
29.023	1.32056	44.743	0.522778
33.548	1.25694	45.666	0.256389
36.994	0.957222	46.478	0.225556
37.765	0.214167	47.937	0.405278
40.264	0.694167	49.64	0.473055
44.32	1.12667	51.254	0.448334
48.016	1.02667	52.462	0.335556
45.737	-0.633055	51.054	-0.391111
36.099	-2.67722	49.151	-0.528611
26.908	-2.55306	47.498	-0.459167
24.953	-0.543056	45.327	-0.603056
27.65	0.749167	43.639	-0.468889
31.529	1.0775	41.732	-0.529723
35.338	1.05806	41.003	-0.2025
39.666	1.20222	40.766	-0.0658332
44.319	1.2925	40.601	-0.0458325
44.116	-0.0563886	41.482	0.244721
38.424	-1.58111	42.079	0.165833
29.087	-2.59361	40.88	-0.333055
22.973	-1.69833	41.132	0.0699997
22.174	-0.221944	41.323	0.0530561
27.298	1.42333	41.552	0.0636101
31.865	1.26861	42.242	0.191667
36.08	1.17083	43.202	0.266666
39.901	1.06139	44.179	0.271389
43.381	0.966667	45.301	0.311666
46.812	0.953055	46.709	0.391111
44.07	-0.761667	48.855	0.596111
34.72	-2.59722	50.786	0.536389
27.261	-2.07194	49.963	-0.228611
26.267	-0.276111	48.183	-0.494445
25.546	-0.200278	45.604	-0.716388
25.761	0.0597223	43.201	-0.6675
29.261	0.972222	39.941	-0.905555
32.722	0.961389	38.127	-0.50389
36.788	1.12944	36.831	-0.359999
41	1.17	36.272	-0.155278
44.674	1.02056	36.16	-0.031111
48.868	1.165	36.822	0.183889
52.585	1.0325	37.967	0.318056
53.206	0.172501	39.35	0.384167
50.554	-0.736667	41.338	0.552223
44.815	-1.59417	43.227	0.524722
39.256	-1.54417	45.522	0.637499
32.683	-1.82583	47.409	0.524167
25.81	-1.90917	49.905	0.693333
19.578	-1.73111	49.042	-0.239722
18.617	-0.266944	47.723	-0.366389
21.059	0.678333	42.905	-1.33833
24.337	0.910556	37.171	-1.59278
27.874	0.9825	30.313	-1.905
31.505	1.00861	26.517	-1.05444
35.188	1.02306	24.241	-0.632222
38.501	0.920278	20.018	-1.17306
42.054	0.986945	15.486	-1.25889
45.908	1.07056	9.988	-1.52722
49.638	1.03611	7.055	-0.814722
51.227	0.441389	3.819	-0.898889
43.009	-2.28278	0.128	-1.02528
33.39	-2.67194	0.029	-0.0275
23.319	-2.7975	0.065	0.01
20.979	-0.65	0.076	0.00305556
20.537	-0.122778	0.084	0.00222222
21.691	0.320555	0.029	-0.0152778
25.099	0.946667	0.062	0.00916667
29.292	1.16472	0.04	-0.00611111
32.952	1.01667	0.042	0.000555556
36.729	1.04917	0.058	0.00444444
40.582	1.07028	0.085	0.0075
44.564	1.10611	0.045	-0.0111111
47.931	0.935278	0.133	0.0244444
49.525	0.442778	0.062	-0.0197222
47.391	-0.592779	0.017	-0.0125
41.875	-1.53222	0.053	0.01
33.688	-2.27417	0.036	-0.00472222
24.992	-2.41556	0.038	0.000555556
24.123	-0.241389	0.166	0.0355556
27.118	0.831945	0.086	-0.0222222
30.367	0.9025	0.099	0.00361111
34.053	1.02389	0.067	-0.00888889
37.981	1.09111	0.126	0.0163889
41.957	1.10444	0.088	-0.0105556
46.102	1.15139	0.296	0.0577778
49.844	1.03944	0.305	0.0025
53.612	1.04667	0.635	0.0916667
54.222	0.169445	0.767	0.0366667
44.106	-2.81	1.091	0.09
32.761	-3.15139	1.235	0.04
22.072	-2.96917	2.275	0.288889
17.069	-1.38972	5.13	0.793056
17.297	0.0633335	8.192	0.850556
19.382	0.579166	11.011	0.783055
22.133	0.764167	14.359	0.93
25.702	0.991389	16.942	0.7175
29.06	0.932778	17.486	0.151111
32.516	0.96	17.297	-0.0524998
36.367	1.06972	19.304	0.5575
37.374	0.279722	21.895	0.719722
33.057	-1.19917	23.402	0.418611
26.755	-1.75056	25.257	0.515278
19.492	-2.0175	27.922	0.740278
12.515	-1.93806	30.068	0.596111
6.754	-1.60028	32.329	0.628055
3.014	-1.03889	34.853	0.701112
0.091	-0.811944	37.573	0.755556
0.048	-0.0119444	38.659	0.301666
0.016	-0.00888889	38.244	-0.115278
0.064	0.0133333	39.657	0.392501
0.037	-0.0075	41.847	0.608333
0.068	0.00861111	44.257	0.669444
0.058	-0.00277778	45.795	0.427222
0.021	-0.0102778	47.584	0.496945
0.084	0.0175	49.448	0.517778
0.061	-0.00638889	51.23	0.494999
0.028	-0.00916667	50.24	-0.274999
0.049	0.00583333	47.2	-0.844445
0.075	0.00722222	41.893	-1.47417
0.035	-0.0111111	37.089	-1.33444
0.089	0.015	34.15	-0.816389
0.067	-0.00611111	32.101	-0.569167
0.082	0.00416667	29.968	-0.5925
0.058	-0.00666667	28.53	-0.399444
0.055	-0.000833333	29.891	0.378056
0.069	0.00388889	30.958	0.296389
0.057	-0.00333333	29.391	-0.435278
[truncated: 3,816 more rows]

## Sheet: 英文
速度/激烈	加速度	速度/正常	加速度
0.019	0	0.035	0
0.04	0.00583333	0.009	-0.00722222
0.062	0.00611111	0.021	0.00333333
0.094	0.00888889	0.064	0.0119444
0.076	-0.005	0.017	-0.0130556
0.013	-0.0175	0.05	0.00916667
0.071	0.0161111	0.033	-0.00472222
0.093	0.00611111	0.077	0.0122222
0.067	-0.00722222	0.018	-0.0163889
0.195	0.0355556	0.072	0.015
0.715	0.144444	0.065	-0.00194444
1.626	0.253056	0.055	-0.00277778
2.06	0.120556	0.26	0.0569444
3.314	0.348333	0.992	0.203333
2.885	-0.119167	2.29	0.360556
4.128	0.345278	3.277	0.274167
5.412	0.356667	5.171	0.526111
6.852	0.4	7.2	0.563611
7.119	0.0741666	9.216	0.56
6.597	-0.145	12.414	0.888333
6.905	0.0855556	15.217	0.778611
7.713	0.224444	14.785	-0.12
9.031	0.366111	14.979	0.053889
10.28	0.346944	14.632	-0.0963889
11.709	0.396944	13.984	-0.18
11.12	-0.163611	12.814	-0.325
10.912	-0.0577778	10.329	-0.690278
10.558	-0.0983334	7.781	-0.707778
10.245	-0.0869444	7.069	-0.197778
8.899	-0.373889	6.405	-0.184444
7.967	-0.258889	5.431	-0.270556
6.997	-0.269444	5.002	-0.119167
5.988	-0.280278	4.549	-0.125833
5.28	-0.196667	4.236	-0.0869444
4.864	-0.115556	4.001	-0.0652778
4.933	0.0191667	4.175	0.0483334
4.747	-0.0516666	4.385	0.0583333
4.684	-0.0175001	3.565	-0.227778
5.48	0.221111	3.656	0.0252777
4.644	-0.232222	4.703	0.290833
4.938	0.0816667	5.771	0.296667
6.343	0.390278	9.359	0.996667
7.26	0.254722	12.305	0.818333
8.631	0.380833	13.92	0.448611
10.162	0.425278	15.025	0.306944
11.301	0.316389	15.973	0.263333
11.583	0.0783335	15.556	-0.115833
12.698	0.309722	15.412	-0.04
14.945	0.624167	17.192	0.494444
16.623	0.466111	20.334	0.872778
18.407	0.495556	22.543	0.613611
20.022	0.448611	23.735	0.331111
20.706	0.19	24.082	0.0963889
20.263	-0.123055	24.238	0.0433334
21.453	0.330555	24.344	0.0294442
24.837	0.94	24.607	0.0730557
28.026	0.885833	23.065	-0.428333
31.307	0.911389	20.632	-0.675833
34.29	0.828612	18.601	-0.564167
37.855	0.990277	17.62	-0.2725
38.664	0.224723	17.253	-0.101945
34.272	-1.22	18.59	0.371389
27.956	-1.75444	21.694	0.862222
23.999	-1.09917	25.258	0.99
23.5	-0.138611	28.321	0.850833
24.526	0.285	30.73	0.669167
26.977	0.680833	33.205	0.687501
29.365	0.663333	34.123	0.255
31.72	0.654167	32.959	-0.323334
30.883	-0.2325	28.099	-1.35
22.781	-2.25056	23.424	-1.29861
14.39	-2.33083	19.822	-1.00056
11.462	-0.813333	16.321	-0.9725
11.661	0.0552779	13.408	-0.809166
11.569	-0.0255556	12.372	-0.287778
9.839	-0.480556	12.435	0.0175002
6.523	-0.921111	12.322	-0.0313891
5.774	-0.208055	12.222	-0.0277776
4.892	-0.245	13.245	0.284167
4.287	-0.168056	14.267	0.283889
5.333	0.290556	15.886	0.449722
7.567	0.620555	17.585	0.471944
9.807	0.622222	19.018	0.398056
13.029	0.895	20.297	0.355278
16.403	0.937222	21.264	0.268611
19.336	0.814722	22.275	0.280833
20.907	0.436389	22.736	0.128056
22.278	0.380833	23.409	0.186945
24.152	0.520556	23.542	0.0369443
25.927	0.493055	24.353	0.225278
27.677	0.486111	24.81	0.126944
29.16	0.411944	24.542	-0.0744443
28.818	-0.0949997	26.18	0.455
31.71	0.803333	27.79	0.447222
34.751	0.844722	29.542	0.486666
38.512	1.04472	31.769	0.618611
41.618	0.862777	33.675	0.529444
41.973	0.098611	35.654	0.549722
38.101	-1.07555	35.605	-0.0136111
31.473	-1.84111	33.548	-0.571389
25.577	-1.63778	30.93	-0.727222
21.345	-1.17556	27.808	-0.867222
22.433	0.302223	26.795	-0.281389
25.634	0.889167	28.656	0.516944
29.302	1.01889	30.704	0.568889
32.395	0.859167	32.707	0.556389
36.048	1.01472	33.868	0.3225
40.007	1.09972	33.253	-0.170834
43.712	1.02917	31.942	-0.364166
47.552	1.06667	30.478	-0.406666
47.705	0.042501	31.021	0.150833
40.48	-2.00695	32.9	0.521945
31.584	-2.47111	34.357	0.404721
25.918	-1.57389	35.672	0.365278
25.076	-0.233889	37.845	0.603611
28.467	0.941944	38.806	0.266944
31.951	0.967778	37.182	-0.451111
35.231	0.911111	34.227	-0.820833
38.994	1.04528	31.533	-0.748333
42.425	0.953055	29.067	-0.685
45.801	0.937778	28.488	-0.160833
44.461	-0.372222	29.449	0.266944
35.045	-2.61556	31.006	0.4325
27.678	-2.04639	31.143	0.0380553
26.074	-0.445556	32.447	0.362222
25.93	-0.0399997	33.989	0.428333
27.372	0.400555	34.659	0.186112
29.087	0.476389	34.741	0.022778
30.252	0.323611	35.232	0.136388
31.272	0.283333	36.885	0.459167
32.703	0.3975	37.65	0.212501
34.072	0.380278	38.559	0.252499
34.961	0.246944	39.964	0.390278
36.192	0.341945	39.799	-0.0458336
38.376	0.606666	38.215	-0.44
42.666	1.19167	36.171	-0.567777
46.05	0.94	34.017	-0.598334
49.285	0.898611	30.549	-0.963333
48.399	-0.246112	28.331	-0.616111
42.201	-1.72167	26.941	-0.386111
35.718	-1.80083	27.082	0.0391669
28.447	-2.01972	28.929	0.513056
27.564	-0.245278	30.42	0.414166
27.482	-0.0227775	32.022	0.445
29.057	0.4375	33.506	0.412223
31.514	0.6825	35.275	0.491389
33.218	0.473333	36.938	0.461944
35.738	0.7	38.435	0.415834
38.136	0.666112	40.136	0.4725
40.844	0.752222	40.363	0.0630548
43.63	0.773889	38.845	-0.421666
46.045	0.670833	37.009	-0.510001
47.265	0.338889	35.912	-0.304722
44.872	-0.664722	33.755	-0.599166
40.087	-1.32917	32.422	-0.370278
34.154	-1.64806	30.863	-0.433056
27.451	-1.86194	29.513	-0.375
22.434	-1.39361	27.612	-0.528056
21.605	-0.230278	26.016	-0.443333
22.873	0.352222	24.912	-0.306667
24.637	0.49	25.344	0.12
26.801	0.601112	26.662	0.366111
29.454	0.736944	28.296	0.453889
31.823	0.658055	29.73	0.398333
33.82	0.554722	30.331	0.166944
36.269	0.680278	31.051	0.2
38.186	0.5325	31.844	0.220278
40.382	0.61	32.497	0.181389
42.77	0.663333	33.862	0.379166
44.977	0.613056	34.574	0.197778
47.472	0.693055	36.307	0.481388
49.835	0.656389	37.162	0.2375
50.856	0.283611	38.954	0.497778
48.303	-0.709166	40.456	0.417223
41.266	-1.95472	41.861	0.390277
33.78	-2.07944	40.722	-0.316389
26.527	-2.01472	39.107	-0.448612
24.701	-0.507222	37.192	-0.531944
24.879	0.0494443	35.07	-0.589445
27.861	0.828333	31.131	-1.09417
31.534	1.02028	28.41	-0.755834
35.329	1.05417	27.411	-0.2775
39.69	1.21139	29.602	0.608611
43.631	1.09472	32.343	0.761389
47.202	0.991944	34.983	0.733334
46.637	-0.156944	37.873	0.802778
42.256	-1.21694	40.869	0.832222
39.061	-0.8875	42.519	0.458334
41.429	0.657778	44.501	0.550555
44.514	0.856944	42.868	-0.453611
44.547	0.00916693	39.36	-0.974444
42.492	-0.570833	35.353	-1.11306
40.612	-0.522223	30.589	-1.32333
43.136	0.701112	28.105	-0.69
45.591	0.681944	26.468	-0.454722
47.517	0.535	27.951	0.411944
49.205	0.46889	30.009	0.571667
50.88	0.465278	31.792	0.495278
49.24	-0.455555	34.202	0.669444
44.192	-1.40222	36.118	0.532222
37.409	-1.88417	38.161	0.5675
30.523	-1.91278	40.712	0.708612
27.867	-0.737778	41.211	0.13861
29.888	0.561389	43.264	0.570278
32.914	0.840556	42.779	-0.134722
36.031	0.865832	40.041	-0.760555
39.074	0.845279	37.356	-0.745834
42.562	0.968889	33.775	-0.994722
45.075	0.698056	30.936	-0.788611
47.981	0.807222	28.556	-0.661111
50.073	0.581112	27.962	-0.165
46.464	-1.0025	29.299	0.371389
39.376	-1.96889	30.607	0.363333
31.328	-2.23556	32.056	0.4025
27.856	-0.964444	32.988	0.258889
29.553	0.471388	34.096	0.307778
33.018	0.962501	35.755	0.460833
36.348	0.924999	36.303	0.152222
39.966	1.005	36.037	-0.0738896
43.609	1.01194	34.813	-0.34
46.816	0.890834	33.959	-0.237222
49.571	0.765277	34.646	0.190833
47.683	-0.524445	36.148	0.417222
41.212	-1.7975	37.912	0.49
33.109	-2.25083	39.052	0.316666
25.101	-2.22444	37.201	-0.514166
23.166	-0.5375	35.2	-0.555833
23.5	0.0927777	32.519	-0.744722
26.652	0.875556	28.823	-1.02667
29.639	0.829722	26.23	-0.720278
32.938	0.916389	23.512	-0.755
36.687	1.04139	23.439	-0.0202778
40.418	1.03639	25.468	0.563611
42.533	0.5875	27.716	0.624444
39.883	-0.736112	29.55	0.509444
31.893	-2.21944	32.166	0.726667
29.061	-0.786666	34.213	0.568611
29.203	0.039444	36.81	0.721389
32.512	0.919167	38.414	0.445556
35.877	0.934722	40.291	0.521389
37.711	0.509444	42.36	0.574722
34.68	-0.841944	44.855	0.693055
28.56	-1.7	47.155	0.638889
22.299	-1.73917	45.289	-0.518333
20.952	-0.374167	41.331	-1.09944
20.403	-0.1525	37.597	-1.03722
19.761	-0.178333	33.521	-1.13222
18.603	-0.321666	29.028	-1.24806
18.754	0.0419442	25.634	-0.942778
20.701	0.540833	24.424	-0.336111
21.675	0.270555	23.446	-0.271667
23.436	0.489167	21.722	-0.478889
25.336	0.527778	19.026	-0.748889
27.429	0.581389	16.177	-0.791389
23.628	-1.05583	12.027	-1.15278
16.906	-1.86722	10.451	-0.437778
16.097	-0.224722	9.842	-0.169167
15.851	-0.0683334	9.346	-0.137778
19.98	1.14694	8.318	-0.285556
25.404	1.50667	6.815	-0.4175
31.196	1.60889	3.561	-0.903889
32.425	0.341389	0.571	-0.830556
34.085	0.461111	0.098	-0.131389
38.229	1.15111	0.038	-0.0166667
42.403	1.15944	0.046	0.00222222
43.083	0.188889	0.037	-0.0025
37.214	-1.63028	0.005	-0.00888889
29.123	-2.2475	0.037	0.00888889
23.091	-1.67556	0.013	-0.00666667
20.553	-0.705	0.054	0.0113889
21.032	0.133056	0.128	0.0205556
24.08	0.846667	0.046	-0.0227778
27.037	0.821389	0.051	0.00138889
30.218	0.883611	0.034	-0.00472222
31.448	0.341667	0.032	-0.000555556
26.296	-1.43111	0.086	0.015
18.194	-2.25056	0.09	0.00111111
16.839	-0.376389	0.028	-0.0172222
16.318	-0.144722	0.133	0.0291667
15.244	-0.298333	0.131	-0.000555557
15.734	0.136111	0.603	0.131111
19.084	0.930555	1.786	0.328611
23.949	1.35139	3.929	0.595278
29.878	1.64694	6.438	0.696945
32.558	0.744444	7.56	0.311667
26.54	-1.67167	6.667	-0.248056
16.812	-2.70222	5.377	-0.358333
15.001	-0.503056	4.554	-0.228611
14.274	-0.201945	3.744	-0.225
15.909	0.454167	2.291	-0.403611
21.225	1.47667	2.147	-0.0399999
26.197	1.38111	3.723	0.437778
31.173	1.38222	5.175	0.403333
35.033	1.07222	6.89	0.476389
35.95	0.254722	9.098	0.613333
27.06	-2.46944	12.246	0.874445
18.429	-2.3975	15.789	0.984166
16.659	-0.491667	18.542	0.764722
15.925	-0.203889	21.308	0.768334
19.877	1.09778	22.524	0.337778
24.334	1.23806	22.01	-0.142778
29.175	1.34472	21.75	-0.0722223
28.338	-0.2325	21.783	0.00916693
29.748	0.391667	21.455	-0.0911114
32.641	0.803611	21.59	0.0375001
35.475	0.787222	24.418	0.785555
38.956	0.966945	27.342	0.812222
42.411	0.959722	30.652	0.919445
46.159	1.04111	33.34	0.746667
45.411	-0.207778	36.446	0.862777
38.768	-1.84528	39.419	0.825833
30.807	-2.21139	42.468	0.846944
24.387	-1.78333	43.115	0.179723
23.626	-0.211389	40.955	-0.6
26.95	0.923334	37.487	-0.963334
30.851	1.08361	32.493	-1.38722
34.352	0.9725	28.829	-1.01778
37.104	0.764444	27.72	-0.308056
32.354	-1.31944	27.932	0.0588889
22.498	-2.73778	26.06	-0.52
16.444	-1.68167	21.556	-1.25111
14.656	-0.496667	18.781	-0.770833
14.792	0.0377777	17.255	-0.423889
15.778	0.273889	19.342	0.579722
19.821	1.12306	21.982	0.733334
25.667	1.62389	24.256	0.631667
29.282	1.00417	27.352	0.86
29.031	-0.0697221	29.921	0.713611
28.994	-0.010278	28.468	-0.403611
23.974	-1.39444	24.959	-0.974722
23.268	-0.196111	20.651	-1.19667
23.091	-0.0491667	19.611	-0.288889
26.148	0.849167	20.496	0.245833
29.694	0.985	22.548	0.57
29.822	0.0355556	24.553	0.556944
33.576	1.04278	26.223	0.463889
34.281	0.195833	28.078	0.515278
27.72	-1.8225	29.61	0.425556
21.01	-1.86389	28.646	-0.267778
19.311	-0.471944	23.86	-1.32944
17.98	-0.369723	20.661	-0.888611
17.685	-0.0819445	19.968	-0.1925
17.819	0.0372224	22.197	0.619167
17.201	-0.171667	24.856	0.738611
15.736	-0.406944	28.206	0.930555
14.697	-0.288611	30.741	0.704167
14.937	0.0666669	33.389	0.735556
14.134	-0.223056	34.295	0.251666
16.105	0.5475	35.89	0.443056
19.368	0.906389	37.206	0.365556
23.721	1.20917	37.769	0.156389
28.252	1.25861	38.177	0.113333
32.433	1.16139	40.008	0.508611
34.988	0.709722	39.795	-0.059167
34.888	-0.0277774	37.811	-0.55111
37.043	0.598611	35.134	-0.743612
41.046	1.11195	31.51	-1.00667
38.296	-0.763889	27.822	-1.02444
31.561	-1.87083	26.38	-0.400556
24.302	-2.01639	24.777	-0.445277
23.501	-0.2225	23.645	-0.314444
26.749	0.902223	23.854	0.0580555
29.53	0.7725	24.14	0.0794442
28.107	-0.395278	22.633	-0.418611
26.167	-0.538889	22.002	-0.175277
24.639	-0.424444	20.4	-0.445
27.109	0.686111	20.387	-0.00361125
31.196	1.13528	22.689	0.639444
34.815	1.00528	25.451	0.767223
35.68	0.240278	27.428	0.549166
33.181	-0.694167	27.058	-0.102777
27.946	-1.45417	23.571	-0.968612
22.865	-1.41139	20.171	-0.944444
21.978	-0.246389	20.048	-0.0341664
24.977	0.833055	22.18	0.592222
26.513	0.426667	25.564	0.94
28.376	0.5175	29.387	1.06194
29.267	0.2475	33.287	1.08333
27.323	-0.54	32.765	-0.145
25.528	-0.498611	30.218	-0.7075
23.455	-0.575833	24.704	-1.53167
18.582	-1.35361	19.19	-1.53167
16.947	-0.454167	14.608	-1.27278
17.129	0.0505553	14.246	-0.100555
19.685	0.71	13.949	-0.0825
22.274	0.719167	13.517	-0.12
23.762	0.413333	13.544	0.00749985
25.154	0.386667	13.611	0.0186112
27.033	0.521945	13.759	0.041111
29.24	0.613055	13.945	0.0516666
31.831	0.719722	13.911	-0.00944429
34.073	0.622778	13.546	-0.101389
33.931	-0.039445	13.537	-0.00249995
31.62	-0.641944	13.532	-0.00138892
29.841	-0.494167	12.975	-0.154722
28.768	-0.298056	12.934	-0.011389
27.861	-0.251944	15.154	0.616667
26.749	-0.308889	18.547	0.9425
24.886	-0.5175	19.883	0.371111
23.44	-0.401666	21.056	0.325833
19.285	-1.15417	21.345	0.0802777
13.91	-1.49306	21.65	0.0847223
9.25	-1.29444	21.474	-0.0488885
5.282	-1.10222	22.175	0.194722
2.217	-0.851389	21.905	-0.0749996
0.047	-0.602778	22.012	0.0297218
0.083	0.01	22.238	0.0627783
0.027	-0.0155556	22.352	0.0316662
0.02	-0.00194444	22.618	0.0738891
0.109	0.0247222	23.059	0.1225
0.158	0.0136111	22.266	-0.220278
0.029	-0.0358333	22.009	-0.0713889
0.114	0.0236111	21.921	-0.0244448
0.15	0.01	21.644	-0.0769446
0.026	-0.0344444	22.571	0.2575
0.07	0.0122222	23.674	0.306389
0.032	-0.0105556	23.566	-0.0299999
0.043	0.00305556	22.377	-0.330278
0.266	0.0619444	22.055	-0.0894446
0.098	-0.0466667	20.879	-0.326667
0.016	-0.0227778	20.671	-0.0577778
0.106	0.025	20.501	-0.0472222
0.062	-0.0122222	21.918	0.393611
0.081	0.00527778	23.721	0.500834
0.09	0.0025	25.875	0.598333
0.022	-0.0188889	25.419	-0.126666
0.091	0.0191667	24.594	-0.229167
0.018	-0.0202778	23.884	-0.197222
0.014	-0.00111111	23.3	-0.162223
0.134	0.0333333	23.113	-0.051944
0.06	-0.0205556	24.567	0.403888
0.076	0.00444444	26.266	0.471945
0.136	0.0166667	26.914	0.18
0.076	-0.0166667	28.579	0.4625
0.06	-0.00444444	28.594	0.0041665
0.112	0.0144444	27.609	-0.273611
0.066	-0.0127778	26.617	-0.275555
0.04	-0.00722222	25.245	-0.381111
0.1	0.0166667	26.589	0.373333
0.108	0.00222222	28.474	0.523611
0.074	-0.00944444	30.585	0.586388
0.133	0.0163889	31.78	0.331945
0.123	-0.00277778	30.532	-0.346667
0.046	-0.0213889	31.102	0.158333
0.176	0.0361111	33.275	0.603612
0.148	-0.00777778	34.151	0.243333
0.091	-0.0158333	32.39	-0.489167
0.108	0.00472222	31.933	-0.126944
0.076	-0.00888889	30.255	-0.466112
0.038	-0.0105556	28.522	-0.481389
0.059	0.00583333	26.27	-0.625555
0.051	-0.00222222	24.336	-0.537222
1.119	0.296667	23.502	-0.231667
3.571	0.681111	24.161	0.183055
7.999	1.23	26.493	0.647778
12.352	1.20917	28.577	0.578889
15.577	0.895833	30.574	0.554722
16.153	0.16	31.194	0.172222
16.69	0.149167	32.94	0.485
20.34	1.01389	33.979	0.288612
25.614	1.465	34.893	0.253889
30.023	1.22472	35.439	0.151666
33.816	1.05361	36.66	0.339167
31.395	-0.6725	35.746	-0.253889
27.628	-1.04639	34.253	-0.414722
27.869	0.0669442	32.644	-0.446944
30.85	0.828056	29.952	-0.747778
30.52	-0.0916666	27.846	-0.585
26.507	-1.11472	26.607	-0.344167
21.756	-1.31972	27.021	0.115
20.225	-0.425278	27.266	0.0680558
23.332	0.863056	27.615	0.0969442
24.86	0.424444	26.509	-0.307222
27.193	0.648056	25.067	-0.400556
29.042	0.513611	27.217	0.597222
29.157	0.0319444	29.155	0.538334
30.251	0.303889	31.372	0.615833
30.077	-0.0483333	33.951	0.716389
31.908	0.508611	33.215	-0.204444
34.237	0.646944	30.686	-0.7025
32.574	-0.461944	29.251	-0.398611
29.146	-0.952223	26.12	-0.869722
26.062	-0.856667	24.333	-0.496389
22.016	-1.12389	24.281	-0.0144445
18.909	-0.863056	23.047	-0.342778
19.888	0.271944	22.498	-0.1525
23.792	1.08444	22.773	0.0763893
26.981	0.885834	22.829	0.0155555
30.748	1.04639	24.424	0.443055
31.788	0.288889	25.289	0.240278
30.094	-0.470556	27.373	0.578889
27.939	-0.598611	28.733	0.377778
25.289	-0.736111	30.676	0.539722
23.418	-0.519722	29.299	-0.3825
26.115	0.749167	27.47	-0.508056
29.119	0.834444	26.093	-0.3825
32.311	0.886667	22.155	-1.09389
34.362	0.569722	19.223	-0.814445
31.858	-0.695555	17.478	-0.484722
27.71	-1.15222	16.266	-0.336667
21.066	-1.84556	14.781	-0.4125
13.724	-2.03944	12.467	-0.642778
10.653	-0.853056	11.741	-0.201667
8.838	-0.504167	12.529	0.218889
6.388	-0.680556	12.889	0.0999999
0.269	-1.69972	13.75	0.239167
0.059	-0.0583333	14.552	0.222778
0.086	0.0075	14.601	0.0136111
0.035	-0.0141667	14.343	-0.0716665
0.083	0.0133333	13.31	-0.286944
0.108	0.00694445	13.051	-0.0719447
0.061	-0.0130556	14.923	0.52
0.763	0.195	17.134	0.614167
0.661	-0.0283333	19.184	0.569444
0.106	-0.154167	20.418	0.342778
0.501	0.109722	22.284	0.518334
0.358	-0.0397222	24.169	0.523611
0.07	-0.08	25.449	0.355555
0.07	0	27.266	0.504723
0.026	-0.0122222	29.449	0.606389
0.082	0.0155556	31.001	0.431111
0.083	0.000277776	32.35	0.374722
0.047	-0.01	31.365	-0.273611
0.218	0.0475	31.386	0.00583331
0.074	-0.04	32.193	0.224167
0.413	0.0941667	33.654	0.405833
0.083	-0.0916667	35.068	0.392778
0.065	-0.005	36.869	0.500277
0.035	-0.00833333	38.604	0.481945
0.244	0.0580556	38.566	-0.0105551
0.037	-0.0575	36.431	-0.593056
0.075	0.0105556	34.472	-0.544167
0.05	-0.00694445	32.776	-0.471111
0.074	0.00666667	30.658	-0.588333
0.133	0.0163889	28.312	-0.651667
0.069	-0.0177778	28.229	-0.0230556
0.066	-0.000833333	28.969	0.205555
0.118	0.0144444	29.374	0.1125
0.055	-0.0175	29.73	0.0988886
0.039	-0.00444444	30.002	0.0755559
0.089	0.0138889	29.902	-0.0277779
0.087	-0.000555557	29.771	-0.036389
0.822	0.204167	30.17	0.110833
0.4	-0.117222	30.96	0.219444
2.834	0.676111	30.808	-0.0422218
6.536	1.02833	28.458	-0.652778
11.599	1.40639	26.693	-0.490278
15.581	1.10611	25.106	-0.440833
16.919	0.371667	25.639	0.148055
15.355	-0.434445	26.633	0.276111
16.098	0.206389	27.307	0.187222
17.463	0.379167	27.383	0.0211112
17.629	0.0461112	25.482	-0.528055
18.15	0.144722	24.451	-0.286389
19.52	0.380556	25.755	0.362222
21.52	0.555556	26.607	0.236667
24.204	0.745556	28.445	0.510555
27.339	0.870833	29.884	0.399723
30.565	0.896111	31.621	0.4825
34.911	1.20722	33.104	0.411944
38.836	1.09028	34.859	0.4875
36.2	-0.732222	35.769	0.252778
30.998	-1.445	37.813	0.567777
21.724	-2.57611	39.698	0.523612
17.221	-1.25083	41.883	0.606944
19.787	0.712778	42.4	0.143612
24.535	1.31889	40.095	-0.640278
29.567	1.39778	36.331	-1.04556
33.848	1.18917	32.298	-1.12028
32.969	-0.244166	28.471	-1.06306
35.737	0.768888	24.707	-1.04556
38.756	0.838611	21.822	-0.801389
41.637	0.800278	22.491	0.185833
44.679	0.845	23.727	0.343333
44.024	-0.181945	25.084	0.376945
36.523	-2.08361	26.888	0.501111
26.817	-2.69611	27.156	0.0744443
22.506	-1.1975	26.34	-0.226667
21.931	-0.159722	25.939	-0.111389
23.021	0.302778	26.395	0.126667
28.762	1.59472	25.249	-0.318333
33.96	1.44389	24.317	-0.258889
34.347	0.1075	21.77	-0.7075
36.337	0.552778	19.315	-0.681944
39.97	1.00917	16.655	-0.738889
43.374	0.945555	13.737	-0.810556
44.427	0.292499	12.081	-0.46
36.623	-2.16778	10.384	-0.471389
26.266	-2.87694	8.349	-0.565278
22.422	-1.06778	7.577	-0.214444
21.417	-0.279167	10.502	0.8125
19.611	-0.501667	12.331	0.508056
21.563	0.542222	13.71	0.383055
26.665	1.41722	15.152	0.400556
29.18	0.698611	14.893	-0.0719447
22.676	-1.80667	15.29	0.110278
13.228	-2.62444	15.599	0.0858333
4.317	-2.47528	16.012	0.114722
0.054	-1.18417	17.316	0.362222
0.033	-0.00583333	18.952	0.454444
0.03	-0.000833333	17.449	-0.4175
0.136	0.0294444	17.538	0.0247224
0.047	-0.0247222	19.408	0.519445
0.044	-0.000833333	21.8	0.664444
0.075	0.00861111	24.232	0.675556
0.053	-0.00611111	26.677	0.679167
0.029	-0.00666667	28.563	0.523889
0.046	0.00472222	29.97	0.390833
0.113	0.0186111	31.492	0.422778
0.035	-0.0216667	32.582	0.302778
0.046	0.00305556	31.845	-0.204723
0.017	-0.00805556	32.832	0.274167
0.757	0.205556	34.943	0.586389
3.117	0.655556	36.19	0.346388
6.73	1.00361	38.131	0.539167
12.079	1.48583	39.892	0.489166
15.817	1.03833	42.114	0.617222
17.211	0.387222	44.459	0.651389
17.061	-0.0416666	45.448	0.274723
21.056	1.10972	43.666	-0.495
26.299	1.45639	40.351	-0.920833
31.439	1.42778	36.723	-1.00778
34.856	0.949167	33.426	-0.915834
34.144	-0.197777	29.812	-1.00389
35.889	0.484722	27.574	-0.621667
38.774	0.801388	28.594	0.283333
40.607	0.509167	31.02	0.673889
39.176	-0.3975	33.086	0.573888
32.545	-1.84194	34.958	0.52
24.315	-2.28611	37.439	0.689166
22.102	-0.614723	39.685	0.623889
20.689	-0.3925	41.056	0.380833
23.744	0.848611	42.855	0.499722
27.493	1.04139	43.152	0.0825002
30.818	0.923611	41.677	-0.409723
33.886	0.852222	38.118	-0.988611
35.499	0.448055	34.673	-0.956944
32.34	-0.8775	30.433	-1.17778
23.134	-2.55722	27.865	-0.713334
20.111	-0.839722	26.342	-0.423056
19.009	-0.306111	27.235	0.248056
21.256	0.624167	28.991	0.487777
23.655	0.666389	31.597	0.723889
26.311	0.737778	33.452	0.515278
29.151	0.788888	35.362	0.530556
31.41	0.6275	37.618	0.626667
34.597	0.885278	38.976	0.377223
31.291	-0.918333	38.119	-0.238056
22.264	-2.5075	35.982	-0.593611
16.814	-1.51389	33.277	-0.751388
15.585	-0.341389	29.489	-1.05222
15.198	-0.1075	25.947	-0.983889
15.614	0.115556	23.354	-0.720278
14.891	-0.200833	21.954	-0.388889
14.061	-0.230556	23.353	0.388611
16.131	0.575	25.138	0.495833
19.184	0.848055	26.802	0.462222
22.705	0.978056	28.157	0.376389
27.057	1.20889	29.618	0.405833
31.256	1.16639	30.858	0.344444
35.197	1.09472	31.933	0.298611
36.393	0.332223	33.734	0.500278
36.198	-0.0541666	35.844	0.586111
38.524	0.64611	38.328	0.689999
41.425	0.805834	40.936	0.724445
40.539	-0.24611	39.145	-0.4975
34.211	-1.75778	36.954	-0.608612
25.864	-2.31861	33.684	-0.908333
24.659	-0.334722	30.793	-0.803055
22.449	-0.613889	29.211	-0.439444
25.593	0.873334	29.915	0.195556
30.281	1.30222	31.648	0.481389
34.986	1.30694	33.84	0.608889
33.854	-0.314444	35.633	0.498055
36.337	0.689723	37.652	0.560834
39.924	0.996388	40.079	0.674166
43.377	0.959166	42.998	0.810834
45.023	0.457222	43.717	0.199722
35.539	-2.63444	42.666	-0.291944
27.341	-2.27722	39.989	-0.743612
26.1	-0.344722	37.122	-0.796388
25.096	-0.278889	34.798	-0.645556
26.151	0.293055	32.567	-0.619722
31.584	1.50917	32.347	-0.0611115
35.049	0.9625	33.688	0.3725
35.305	0.0711113	35.363	0.465278
38.654	0.930278	36.359	0.276667
41.941	0.913056	37.294	0.259722
45.368	0.951944	39.083	0.496945
47.103	0.481945	40.765	0.467222
44.743	-0.655556	42.531	0.490555
35.001	-2.70611	44.781	0.625
25.118	-2.74528	46.986	0.612501
24.117	-0.278055	48.93	0.54
23.823	-0.0816668	49.959	0.285833
24.397	0.159444	47.543	-0.671111
29.68	1.4675	42.264	-1.46639
34.707	1.39639	35.904	-1.76667
35.297	0.163889	29.726	-1.71611
37.7	0.6675	27.009	-0.754722
41.205	0.973611	26.779	-0.0638893
44.603	0.943889	28.723	0.54
44.187	-0.115556	32.329	1.00167
33.707	-2.91111	36.857	1.25778
23.718	-2.77472	38.392	0.426389
20.981	-0.760278	38.001	-0.108611
20.077	-0.251111	34.003	-1.11056
18.863	-0.337222	29.532	-1.24194
18.046	-0.226945	24.392	-1.42778
17.066	-0.272222	20.509	-1.07861
12.558	-1.25222	16.151	-1.21056
4.253	-2.30694	12.349	-1.05611
0.19	-1.12861	9.524	-0.784722
0.032	-0.0438889	6.36	-0.878889
0.062	0.00833333	4.109	-0.625278
0.085	0.00638889	1.487	-0.728333
0.127	0.0116667	0.154	-0.370278
0.044	-0.0230556	0.09	-0.0177778
0.045	0.000277778	0.027	-0.0175
0.048	0.000833333	0.026	-0.000277778
0.155	0.0297222	0.074	0.0133333
0.58	0.118056	0.005	-0.0191667
1.383	0.223056	0.072	0.0186111
1.257	-0.035	0.024	-0.0133333
0.961	-0.0822222	0.066	0.0116667
1.182	0.0613889	0.042	-0.00666667
3.804	0.728333	0.05	0.00222222
6.829	0.840278	0.026	-0.00666667
11.104	1.1875	0.094	0.0188889
14.391	0.913055	0.025	-0.0191667
17.63	0.899722	0.046	0.00583333
20.808	0.882778	0.185	0.0386111
20.111	-0.193611	0.534	0.0969444
23.588	0.965833	1.16	0.173889
28.882	1.47056	2.567	0.390833
33.901	1.39417	5.601	0.842778
35.661	0.488888	9.436	1.06528
36.957	0.36	13.423	1.1075
40.789	1.06444	16.394	0.825277
45.519	1.31389	17.344	0.263889
47.122	0.445278	17.793	0.124722
38.813	-2.30806	20.202	0.669167
29.132	-2.68917	22.624	0.672778
25.548	-0.995555	24.559	0.5375
25.188	-0.1	25.068	0.141389
27.445	0.626944	25.624	0.154444
33.958	1.80917	26.947	0.3675
37.662	1.02889	28.123	0.326666
38.835	0.325833	29.667	0.428889
43.191	1.21	30.013	0.0961113
46.903	1.03111	31.526	0.420277
51.294	1.21972	33.107	0.439166
50.991	-0.084166	34.789	0.467223
40.982	-2.78028	37.093	0.639999
31.361	-2.6725	39.342	0.624722
22.895	-2.35167	41.806	0.684445
22.619	-0.0766669	44.001	0.609722
23.355	0.204444	46.881	0.8
29.197	1.62278	47.22	0.0941669
35.725	1.81333	44.677	-0.70639
38.416	0.747501	41.648	-0.841389
41.383	0.824166	38.2	-0.957777
46.219	1.34333	34.591	-1.0025
50.533	1.19833	32.706	-0.523611
54.438	1.08472	31.725	-0.2725
55.126	0.191111	31.639	-0.023889
46.126	-2.5	32.787	0.318889
35.194	-3.03667	34.707	0.533334
27.15	-2.23444	36.785	0.577222
27.466	0.0877778	39.198	0.670278
28.539	0.298056	41.131	0.536944
32.183	1.01222	43.237	0.585
36.636	1.23695	44.481	0.345555
41.117	1.24472	44.157	-0.0899993
45.676	1.26639	41.343	-0.781667
48.522	0.790556	37.908	-0.954166
44.623	-1.08306	33.959	-1.09694
38.252	-1.76972	29.623	-1.20444
37.422	-0.230555	26.374	-0.9025
37.609	0.0519445	25.291	-0.300833
37.25	-0.0997225	26.807	0.421111
37.937	0.190833	28.155	0.374445
37.193	-0.206667	29.26	0.306944
30.785	-1.78	30.626	0.379444
22.974	-2.16972	31.988	0.378334
17.977	-1.38806	33.077	0.3025
13.827	-1.15278	34.979	0.528333
10.613	-0.892778	37.085	0.585
4.765	-1.62444	39.055	0.547223
0.262	-1.25083	40.676	0.450277
0.042	-0.0611111	40.527	-0.0413884
0.078	0.01	38.19	-0.649167
0.025	-0.0147222	35.255	-0.815277
0.073	0.0133333	31.723	-0.981112
0.038	-0.00972222	27.885	-1.06611
0.037	-0.000277777	24.755	-0.869445
0.077	0.0111111	24.104	-0.180833
0.019	-0.0161111	25.666	0.433889
0.081	0.0172222	27.219	0.431389
0.033	-0.0133333	28.952	0.481389
0.123	0.025	30.567	0.448611
0.028	-0.0263889	32.025	0.405001
0.061	0.00916667	32.948	0.256389
0.02	-0.0113889	33.923	0.270833
0.039	0.00527778	35.043	0.311111
0.038	-0.000277778	36.58	0.426945
0.045	0.00194445	37.453	0.242499
0.016	-0.00805556	38.97	0.421389
0.048	0.00888889	40.098	0.313333
0.041	-0.00194444	41.745	0.4575
0.063	0.00611111	39.785	-0.544444
0.071	0.00222222	35.369	-1.22667
0.07	-0.000277778	33.193	-0.604444
0.028	-0.0116667	32.879	-0.087222
0.027	-0.000277778	34.162	0.356388
0.082	0.0152778	35.848	0.468334
0.252	0.0472222	37.395	0.429722
0.625	0.103611	38.189	0.220555
1.276	0.180833	38.648	0.1275
2.124	0.235556	39.19	0.150556
5.46	0.926667	40.217	0.285278
10.596	1.42667	42.008	0.4975
14.684	1.13556	43.327	0.366389
16.89	0.612778	45.468	0.594722
17.391	0.139167	46.837	0.380279
18.347	0.265555	45.163	-0.465001
21.696	0.930278	41.309	-1.07056
27.132	1.51	37.226	-1.13417
23.222	-1.08611	33.311	-1.0875
23.665	0.123056	28.76	-1.26417
24.33	0.184722	27.406	-0.376111
28.152	1.06167	25.686	-0.477778
33.335	1.43972	25.851	0.0458331
34.902	0.435278	27.132	0.355833
27.331	-2.10306	28.662	0.425
27.461	0.0361114	30.574	0.531111
27.698	0.0658332	32.121	0.429722
31.114	0.948889	34.718	0.721389
35.398	1.19	36.204	0.412778
40.701	1.47306	38.594	0.66389
42.561	0.516667	40.154	0.433333
35.392	-1.99139	41.887	0.481389
29.749	-1.5675	42.865	0.271667
30.349	0.166667	41.264	-0.444723
30.688	0.0941663	39.503	-0.489167
29.909	-0.216389	36.939	-0.712222
31.634	0.479167	32.677	-1.18389
35.447	1.05917	29.232	-0.956944
38.813	0.935	26.851	-0.661389
38.978	0.0458336	26.311	-0.15
43.237	1.18306	27.652	0.3725
47.056	1.06083	29.295	0.456389
50.085	0.841389	31.245	0.541667
43.894	-1.71972	29.589	-0.46
32.607	-3.13528	27.998	-0.441945
23.181	-2.61833	25.161	-0.788056
23.002	-0.0497219	23.21	-0.541945
23.933	0.258611	22.185	-0.284722
29.293	1.48889	23.151	0.268333
35.037	1.59556	24.932	0.494722
36.781	0.484444	26.514	0.439445
38.414	0.453612	28.64	0.590555
41.635	0.894721	30.354	0.476111
44.517	0.800556	31.451	0.304722
47.452	0.815278	31.83	0.105278
48.895	0.400834	32.909	0.299722
46.758	-0.593611	34.009	0.305555
38.141	-2.39361	35.546	0.426945
28.367	-2.715	36.772	0.340555
18.77	-2.66583	37.982	0.336111
16.206	-0.712223	39.426	0.401111
15.588	-0.171666	41.012	0.440556
18.984	0.943333	42.793	0.494722
23.079	1.1375	44.277	0.412223
27.831	1.32	44.491	0.0594446
30.762	0.814167	42.452	-0.566389
34.809	1.12417	40.22	-0.62
35.192	0.10639	37.273	-0.818612
35.602	0.113889	35.137	-0.593333
39.134	0.98111	33.732	-0.390278
42.834	1.02778	33.529	-0.0563886
45.864	0.841666	35.133	0.445556
47.445	0.439167	36.459	0.368333
42.462	-1.38417	38.469	0.558334
32.609	-2.73694	39.611	0.317222
21.623	-3.05167	41.424	0.503611
19.725	-0.527222	42.6	0.326666
18.807	-0.255	44.24	0.455556
21.622	0.781945	42.838	-0.389445
26.491	1.3525	40.035	-0.778612
30.611	1.14444	35.234	-1.33361
30.572	-0.0108332	29.807	-1.5075
31.35	0.216111	26.911	-0.804444
33.941	0.719723	25.579	-0.37
36.152	0.614166	27.029	0.402777
38.944	0.775556	28.236	0.335278
41.811	0.796389	27.263	-0.270278
41.613	-0.0550005	25.214	-0.569167
32.688	-2.47917	20.23	-1.38444
22.707	-2.7725	12.582	-2.12444
18.245	-1.23944	8.442	-1.15
17.636	-0.169167	5.321	-0.866945
21.405	1.04694	0.667	-1.29278
26.05	1.29028	0.082	-0.1625
31.397	1.48528	0.071	-0.00305556
34.269	0.797778	0.077	0.00166667
33.508	-0.211389	0.102	0.00694444
36.205	0.749167	0.043	-0.0163889
39.255	0.847222	0.028	-0.00416667
42.099	0.789999	0.045	0.00472222
44.528	0.674722	0.057	0.00333333
46.969	0.678056	0.068	0.00305556
47.667	0.193888	0.08	0.00333333
45.459	-0.613333	0.069	-0.00305556
37.833	-2.11833	0.012	-0.0158333
27.959	-2.74278	0.058	0.0127778
21.756	-1.72306	0.147	0.0247222
20.347	-0.391389	0.033	-0.0316667
21.674	0.368611	0.097	0.0177778
24.926	0.903334	0.062	-0.00972222
27.769	0.789722	0.065	0.000833333
30.029	0.627778	0.019	-0.0127778
32.166	0.593611	0.06	0.0113889
31.675	-0.136389	0.105	0.0125
33.889	0.615	0.186	0.0225
36.676	0.774166	0.043	-0.0397222
40.507	1.06417	0.018	-0.00694445
43.766	0.905277	0.042	0.00666667
45.344	0.438334	0.058	0.00444444
40.012	-1.48111	0.032	-0.00722222
29.606	-2.89056	0.046	0.00388889
19.467	-2.81639	0.029	-0.00472222
18.324	-0.3175	0.145	0.0322222
19.806	0.411667	0.402	0.0713889
24.031	1.17361	0.152	-0.0694444
29.124	1.41472	0.501	0.0969444
33.295	1.15861	2.049	0.43
32.543	-0.208889	4.36	0.641944
35.519	0.826667	8.633	1.18694
38.679	0.877778	12.507	1.07611
41.982	0.917499	14.423	0.532222
45.238	0.904445	13.34	-0.300833
47.737	0.694167	12.007	-0.370278
48.634	0.249166	14.59	0.7175
39.091	-2.65083	17.653	0.850833
29.23	-2.73917	20.356	0.750834
20.69	-2.37222	22.942	0.718333
14.084	-1.835	25.745	0.778612
7.844	-1.73333	27.496	0.486389
4.431	-0.948055	29.715	0.616389
3.532	-0.249722	32.014	0.638611
3.765	0.0647222	31.752	-0.0727775
9.59	1.61806	31.004	-0.207778
15.568	1.66056	32.939	0.5375
21.122	1.54278	34.373	0.398334
21.547	0.118056	35.72	0.374167
23.42	0.520278	38.079	0.655277
28.584	1.43444	38.982	0.250833
33.386	1.33389	37.027	-0.543055
34.395	0.280277	33.036	-1.10861
34.877	0.133888	32.013	-0.284166
37.981	0.862222	33.479	0.407222
40.969	0.830001	34.812	0.370278
44.386	0.949167	36.278	0.407222
47.798	0.947777	37.958	0.466667
48.78	0.272777	39.606	0.457777
42.467	-1.75361	40.892	0.357222
31.935	-2.92556	43.328	0.676667
22.486	-2.62472	45.426	0.582778
21.695	-0.219722	47.283	0.515834
22.992	0.360278	47.111	-0.047778
27.25	1.18278	43.61	-0.9725
32.263	1.3925	39.061	-1.26361
33.415	0.32	34.64	-1.22806
35.796	0.661389	32.102	-0.704999
39.434	1.01055	30.092	-0.558334
42.647	0.8925	28.676	-0.393333
45.531	0.801111	29.31	0.176111
39.449	-1.68944	29.987	0.188056
28.19	-3.1275	31.335	0.374444
19.422	-2.43556	32.622	0.357501
17.139	-0.634167	34.691	0.574722
17.037	-0.0283331	36.904	0.614722
21.406	1.21361	39.532	0.730001
26.111	1.30694	40.997	0.406944
30.79	1.29972	42.796	0.499722
35.118	1.20222	44.526	0.480555
34.178	-0.261111	46.245	0.477499
36.824	0.735	45.056	-0.330278
40.33	0.973889	42.785	-0.630833
43.854	0.978888	39.869	-0.81
43.058	-0.221112	37.192	-0.743611
32.722	-2.87111	33.928	-0.906667
19.851	-3.57528	30.5	-0.952223
10.745	-2.52944	28.41	-0.580556
9.412	-0.370278	26.698	-0.475556
9.192	-0.0611109	26.992	0.0816668
12.448	0.904444	28.379	0.385278
17.014	1.26833	28.745	0.101667
22.665	1.56972	28.841	0.0266663
27.2	1.25972	30.045	0.334445
31.358	1.155	31.592	0.429722
30.084	-0.353889	29.157	-0.676389
29.483	-0.166944	27.561	-0.443333
29.71	0.0630554	20.321	-2.01111
22.297	-2.05917	11.502	-2.44972
15.048	-2.01361	7.032	-1.24167
12.07	-0.827222	4.478	-0.709444
11.649	-0.116944	0.993	-0.968056
13.742	0.581389	0.099	-0.248333
16.351	0.724722	0.124	0.00694444
20.071	1.03333	0.058	-0.0183333
23.885	1.05944	0.047	-0.00305556
28.963	1.41056	0.042	-0.00138889
32.147	0.884444	0.075	0.00916667
31.293	-0.237222	0.05	-0.00694445
34.078	0.773611	0.068	0.005
36.951	0.798056	0.099	0.00861111
39.78	0.785833	0.027	-0.02
39.97	0.0527785	0.11	0.0230556
31.348	-2.395	0.077	-0.00916667
19.552	-3.27667	0.108	0.00861111
10.214	-2.59389	0.058	-0.0138889
8.248	-0.546111	0.093	0.00972222
8.937	0.191389	0.035	-0.0161111
11.147	0.613889	0.079	0.0122222
16.925	1.605	0.036	-0.0119444
20.972	1.12417	0.018	-0.005
25.91	1.37167	0.063	0.0125
30.312	1.22278	0.025	-0.0105556
34.164	1.07	0.059	0.00944444
38.195	1.11972	0.064	0.00138889
42.171	1.10444	0.033	-0.00861111
34.262	-2.19694	0.05	0.00472222
20.597	-3.79583	0.04	-0.00277778
13	-2.11028	0.089	0.0136111
12.281	-0.199722	0.025	-0.0177778
15.074	0.775833	0.057	0.00888889
19.769	1.30417	0.085	0.00777778
25.213	1.51222	0.008	-0.0213889
30.351	1.42722	0.045	0.0102778
34.795	1.23444	0.047	0.000555555
39.3	1.25139	0.035	-0.00333333
43.929	1.28583	0.062	0.0075
42.902	-0.285278	0.044	-0.005
34.462	-2.34444	0.085	0.0113889
23.532	-3.03611	0.007	-0.0216667
14.903	-2.39694	0.049	0.0116667
14.532	-0.103056	0.021	-0.00777778
16.927	0.665278	0.096	0.0208333
21.696	1.32472	0.034	-0.0172222
26.507	1.33639	0.075	0.0113889
30.435	1.09111	0.04	-0.00972222
34.599	1.15667	0.038	-0.000555556
38.614	1.11528	0.061	0.00638889
42.18	0.990556	0.026	-0.00972222
38.678	-0.972777	0.048	0.00611111
24.395	-3.9675	0.041	-0.00194444
12.911	-3.19	0.075	0.00944444
11.959	-0.264445	0.057	-0.005
11.84	-0.0330554	0.038	-0.00527778
14.418	0.716111	0.086	0.0133333
17.517	0.860833	0.08	-0.00166667
20.098	0.716944	0.074	-0.00166667
20.35	0.0700002	0.073	-0.000277778
24.686	1.20444	0.038	-0.00972222
29.704	1.39389	0.114	0.0211111
33.86	1.15444	0.058	-0.0155556
35.971	0.586389	0.112	0.015
27.924	-2.23528	0.064	-0.0133333
18.461	-2.62861	0.048	-0.00444445
14.763	-1.02722	0.08	0.00888889
12.919	-0.512222	0.021	-0.0163889
11.269	-0.458333	0.049	0.00777778
9.921	-0.374445	0.05	0.000277778
8.171	-0.486111	0.017	-0.00916667
6.777	-0.387222	0.073	0.0155556
7.921	0.317778	0.101	0.00777778
12.274	1.20917	0.136	0.00972222
16.05	1.04889	0.119	-0.00472222
19.184	0.870556	0.063	-0.0155556
20.819	0.454167	0.083	0.00555555
19.974	-0.234722	0.43	0.0963889
23.943	1.1025	0.071	-0.0997222
29.135	1.44222	0.042	-0.00805556
33.505	1.21389	0.096	0.015
36.417	0.808889	0.015	-0.0225
30.718	-1.58306	0.162	0.0408333
18.897	-3.28361	0.159	-0.000833335
7.277	-3.22778	0.76	0.166944
0.116	-1.98917	2.191	0.3975
0.029	-0.0241667	3.888	0.471389
0.101	0.02	6.08	0.608889
0.048	-0.0147222	8.523	0.678611
0.058	0.00277778	11.443	0.811111
0.069	0.00305556	13.459	0.56
0.047	-0.00611111	14.547	0.302222
0.173	0.035	15.641	0.303889
0.095	-0.0216667	15.289	-0.0977778
0.046	-0.0136111	13.716	-0.436944
0.06	0.00388889	12.095	-0.450278
0.175	0.0319444	10.133	-0.545
0.114	-0.0169444	8.163	-0.547222
0.125	0.00305556	5.252	-0.808611
0.116	-0.0025	0.383	-1.3525
0.201	0.0236111	0.05	-0.0925
0.05	-0.0419444	0.027	-0.00638889
0.056	0.00166667	0.041	0.00388889
0.098	0.0116667	0.121	0.0222222
0.243	0.0402778	0.073	-0.0133333
0.14	-0.0286111	0.04	-0.00916667
0.087	-0.0147222	0.062	0.00611111
0.044	-0.0119444	0.031	-0.00861111
0.034	-0.00277778	0.026	-0.00138889
0.062	0.00777778	0.094	0.0188889
0.046	-0.00444444	0.114	0.00555556
0.058	0.00333333	0.021	-0.0258333
0.105	0.0130556	0.43	0.113611
0.045	-0.0166667	0.481	0.0141667
0.044	-0.000277778	0.67	0.0525
0.069	0.00694444	1.417	0.2075
0.03	-0.0108333	2.857	0.4
0.044	0.00388889	5.124	0.629722
0.073	0.00805556	7.939	0.781944
0.076	0.000833333	10.704	0.768056
0.029	-0.0130556	11.979	0.354167
0.014	-0.00416667	10.775	-0.334445
0.023	0.0025	9.634	-0.316944
0.046	0.00638889	9.761	0.0352777
0.087	0.0113889	11.909	0.596667
0.088	0.000277778	14.627	0.755
0.061	-0.0075	16.748	0.589166
0.039	-0.00611111	18.943	0.609723
0.027	-0.00333333	20.567	0.451111
0.119	0.0255556	22.638	0.575278
0.027	-0.0255556	25.14	0.695
0.071	0.0122222	25.948	0.224445
0.059	-0.00333333	24.99	-0.266111
0.093	0.00944444	26.777	0.496389
0.059	-0.00944444	29.333	0.71
0.064	0.00138889	31.377	0.567778
0.063	-0.000277778	33.617	0.622222
0.062	-0.000277778	34.253	0.176666
0.119	0.0158333	35.761	0.41889
0.073	-0.0127778	37.649	0.524444
0.082	0.0025	40.064	0.670834
0.299	0.0602778	38.69	-0.381667
0.055	-0.0677778	36.052	-0.732778
0.041	-0.00388889	33.911	-0.594722
0.035	-0.00166667	33.138	-0.214722
0.181	0.0405556	34.489	0.375277
0.545	0.101111	36.133	0.456667
3.19	0.734722	38.189	0.571111
6.494	0.917778	39.899	0.475
12.141	1.56861	41.777	0.521667
16.782	1.28917	39.625	-0.597778
20.874	1.13667	36.288	-0.926945
20.379	-0.1375	31.778	-1.25278
22.559	0.605556	28.781	-0.8325
27.283	1.31222	26.264	-0.699167
26.984	-0.083056	25.197	-0.296389
24.005	-0.8275	22.914	-0.634167
12.652	-3.15361	19.027	-1.07972
0.213	-3.45528	15.056	-1.10306
0.09	-0.0341667	13.743	-0.364722
0.049	-0.0113889	12.697	-0.290556
0.012	-0.0102778	12.554	-0.0397221
0.062	0.0138889	13.81	0.348889
0.072	0.00277778	15.897	0.579722
0.074	0.000555557	18.671	0.770555
0.048	-0.00722222	20.769	0.582778
0.002	-0.0127778	22.172	0.389723
0.036	0.00944444	23.58	0.391111
0.019	-0.00472222	24.851	0.353056
0.002	-0.00472222	25.856	0.279167
0.057	0.0152778	25.052	-0.223334
0.077	0.00555556	25.435	0.106389
0.056	-0.00583333	26.253	0.227222
0.458	0.111667	27.163	0.252778
0.683	0.0625	28.249	0.301667
0.954	0.0752778	30.026	0.493611
0.119	-0.231944	31.323	0.360278
0.055	-0.0177778	30.657	-0.185
0.074	0.00527778	31.193	0.148889
0.047	-0.0075	32.567	0.381667
0.044	-0.000833333	34.468	0.528055
0.292	0.0688889	36.915	0.679723
2.054	0.489444	39.775	0.794445
5.149	0.859722	40.202	0.118611
9.096	1.09639	38.007	-0.609722
14.005	1.36361	34.895	-0.864444
18.144	1.14972	31.405	-0.969444
21.159	0.8375	27.885	-0.977778
20.777	-0.106111	26.68	-0.334722
24.816	1.12194	28.106	0.396111
29.388	1.27	30.301	0.609722
33.371	1.10639	33.316	0.8375
37.444	1.13139	35.49	0.603889
41.686	1.17833	35.501	0.00305494
42.454	0.213333	33.968	-0.425834
35.839	-1.8375	31.915	-0.570277
26.147	-2.69222	29.721	-0.609445
21.995	-1.15333	28.51	-0.336389
22.776	0.216944	27.317	-0.331389
27.54	1.32333	26.122	-0.331944
31.835	1.19306	25.142	-0.272222
35.81	1.10417	24.643	-0.138611
40.002	1.16444	22.059	-0.717778
41.24	0.34389	20.638	-0.394722
34.605	-1.84306	19.809	-0.230278
24.173	-2.89778	18.273	-0.426666
19.332	-1.34472	16.69	-0.439722
17.753	-0.438611	15.07	-0.45
20.797	0.845556	12.991	-0.5775
24.796	1.11083	11.439	-0.431111
29.225	1.23028	10.816	-0.173056
32.479	0.903889	9.697	-0.310833
36.747	1.18556	7.657	-0.566667
41.762	1.39306	5.102	-0.709722
41.145	-0.171389	3.278	-0.506667
33.342	-2.1675	1.997	-0.355833
26.95	-1.77556	0.955	-0.289444
25.918	-0.286667	0.908	-0.0130556
24.988	-0.258333	1.108	0.0555556
26.157	0.324722	1.083	-0.00694447
26.107	-0.0138887	0.835	-0.0688889
24.486	-0.450278	0.098	-0.204722
23.274	-0.336667	0.07	-0.00777778
22.391	-0.245278	0.089	0.00527778
25.099	0.752222	0.127	0.0105556
29.721	1.28389	0.17	0.0119444
34.049	1.20222	0.16	-0.00277778
38.403	1.20944	0.104	-0.0155556
40.827	0.673333	0.02	-0.0233333
35.796	-1.3975	0.034	0.00388889
22.645	-3.65306	0.094	0.0166667
20.801	-0.512222	0.074	-0.00555555
21.326	0.145833	0.139	0.0180556
24.025	0.749722	0.737	0.166111
27.099	0.853889	1.211	0.131667
30.27	0.880833	0.41	-0.2225
33.599	0.924722	0.049	-0.100278
37.547	1.09667	0.1	0.0141667
40.697	0.874999	0.029	-0.0197222
39.074	-0.450833	0.022	-0.00194444
30.221	-2.45917	0.049	0.0075
25.485	-1.31556	0.049	0
24.324	-0.3225	0.042	-0.00194444
27.507	0.884167	0.047	0.00138889
30.329	0.783889	0.036	-0.00305556
32.689	0.655555	0.075	0.0108333
35.548	0.794167	0.049	-0.00722222
37.814	0.629444	0.072	0.00638889
37.177	-0.176945	0.083	0.00305556
31.423	-1.59833	0.082	-0.000277776
26.34	-1.41194	0.075	-0.00194444
26.095	-0.0680558	0.085	0.00277778
27.006	0.253056	0.037	-0.0133333
29.011	0.556944	0.096	0.0163889
30.543	0.425555	0.004	-0.0255556
30.939	0.11	0.094	0.025
31.757	0.227222	0.08	-0.00388889
34.696	0.816389	0.13	0.0138889
38.251	0.9875	0.024	-0.0294444
40.002	0.486389	0.023	-0.000277778
35.478	-1.25667	0.08	0.0158333
24.503	-3.04861	0.069	-0.00305556
22.515	-0.552222	0.02	-0.0136111
21.838	-0.188056	0.051	0.00861111
25.291	0.959167	0.04	-0.00305556
29.539	1.18	0.056	0.00444445
32.095	0.71	0.11	0.015
26.001	-1.69278	0.361	0.0697222
14.955	-3.06833	1.475	0.309444
8.737	-1.72722	3.795	0.644444
5.77	-0.824167	6.169	0.659444
0.776	-1.38722	9.399	0.897222
0.077	-0.194167	12.571	0.881111
0.059	-0.005	14.272	0.4725
0.185	0.035	14.85	0.160556
0.301	0.0322222	14.661	-0.0525
0.568	0.0741667	15.244	0.161944
1.256	0.191111	16.536	0.358889
3.599	0.650833	18.191	0.459722
7.049	0.958333	19.5	0.363611
10.91	1.0725	20.147	0.179722
14.995	1.13472	21.087	0.261111
17.585	0.719444	22.036	0.263611
17.577	-0.00222206	22.778	0.206111
19.757	0.605556	24.648	0.519445
25.264	1.52972	25.439	0.219722
31.156	1.63667	25.599	0.0444449
35.718	1.26722	27.076	0.410278
37.961	0.623056	29.601	0.701389
37.85	-0.0308334	30.631	0.286111
37.45	-0.11111	32.835	0.612222
30.12	-2.03611	35.087	0.625556
25.845	-1.1875	36.718	0.453055
25.12	-0.201388	38.574	0.515556
28.389	0.908055	40.449	0.520833
31.786	0.943611	42.124	0.465278
36.053	1.18528	43.512	0.385556
39.865	1.05889	42.857	-0.181945
42.391	0.701666	40.887	-0.547222
39.446	-0.818055	38.43	-0.6825
28.844	-2.945	36.968	-0.406112
22.998	-1.62389	35.25	-0.477222
22.229	-0.213611	36.821	0.436389
26.613	1.21778	38.937	0.587778
32.212	1.55528	40.866	0.535834
36.184	1.10333	42.99	0.59
40.247	1.12861	44.661	0.464166
39.178	-0.296945	46.616	0.543056
28.765	-2.8925	46.171	-0.123611
16.58	-3.38472	44.739	-0.397779
16.664	0.0233332	41.993	-0.762777
18.758	0.581667	38.115	-1.07722
24.458	1.58333	36.031	-0.57889
29.85	1.49778	34.44	-0.441944
34.228	1.21611	33.934	-0.140556
38.661	1.23139	33.442	-0.136666
37.433	-0.341111	31.601	-0.511389
25.824	-3.22472	28.614	-0.829722
18.348	-2.07667	24.62	-1.10944
17.87	-0.132777	23.781	-0.233056
21.746	1.07667	24.059	0.0772222
27.672	1.64611	23.169	-0.247222
32.823	1.43083	21.74	-0.396945
35.351	0.702222	19.991	-0.485833
31.445	-1.085	17.184	-0.779722
19.094	-3.43083	16.542	-0.178333
13.989	-1.41806	14.83	-0.475556
14.702	0.198055	11.664	-0.879445
18.103	0.944722	7.97	-1.02611
23.072	1.38028	5.696	-0.631667
28.651	1.54972	4.856	-0.233333
34.084	1.50917	4.653	-0.0563889
38.718	1.28722	4.354	-0.0830555
43.152	1.23167	5.74	0.385
41.755	-0.388055	9.79	1.125
31.441	-2.865	13.305	0.976389
21.697	-2.70667	16.094	0.774722
16.647	-1.40278	16.549	0.126389
11.518	-1.42472	16.243	-0.0849999
6.528	-1.38611	18.023	0.494445
1.763	-1.32361	20.427	0.667778
0.077	-0.468333	22.26	0.509167
0.046	-0.00861111	23.32	0.294444
0.057	0.00305556	25.424	0.584444
0.063	0.00166667	27.347	0.534167
0.04	-0.00638889	29.137	0.497222
0.023	-0.00472222	29.922	0.218056
0.009	-0.00388889	29.006	-0.254445
0.064	0.0152778	31.094	0.58
0.045	-0.00527778	33.555	0.683611
0.009	-0.01	36.941	0.940556
0.078	0.0191667	39.38	0.6775
0.045	-0.00916667	37.435	-0.540278
0.072	0.0075	35.09	-0.651389
0.017	-0.0152778	31.73	-0.933334
0.011	-0.00166667	30.395	-0.370833
0.04	0.00805556	32.049	0.459444
0.012	-0.00777778	33.521	0.408889
0.042	0.00833333	34.715	0.331667
0.071	0.00805556	36.121	0.390555
0.019	-0.0144444	39.258	0.871389
0.109	0.025	43.022	1.04556
0.029	-0.0222222	45.752	0.758333
0.03	0.000277778	47.283	0.425278
0.01	-0.00555556	45.122	-0.600278
0.009	-0.000277778	39.774	-1.48556
0.04	0.00861111	34.7	-1.40944
0.014	-0.00722222	30.822	-1.07722
0.095	0.0225	30.904	0.0227775
0.063	-0.00888889	33.291	0.663056
0.026	-0.0102778	35.803	0.697778
0.072	0.0127778	38.168	0.656944
0.08	0.00222222	40.292	0.59
0.103	0.00638889	41.928	0.454445
0.043	-0.0166667	43.67	0.483888
0.108	0.0180556	45.288	0.449444
0.032	-0.0211111	47.474	0.607222
0.023	-0.0025	49.193	0.4775
0.024	0.000277778	48.837	-0.0988886
0.105	0.0225	45.694	-0.873056
0.037	-0.0188889	41.775	-1.08861
0.025	-0.00333333	38.269	-0.973889
0.029	0.00111111	36.16	-0.585834
0.056	0.0075	36.975	0.226389
0.128	0.02	38.013	0.288334
0.3	0.0477778	38.53	0.143611
0.864	0.156667	39.693	0.323056
1.372	0.141111	40.521	0.23
1.33	-0.0116666	41.65	0.313612
1.079	-0.0697222	42.831	0.328055
0.714	-0.101389	43.823	0.275556
0.334	-0.105556	45.276	0.403611
0.103	-0.0641667	46.662	0.384999
0.477	0.103889	48.219	0.432501
1.283	0.223889	50.022	0.500833
3.282	0.555278	48.665	-0.376944
6.686	0.945556	46.162	-0.695278
12.011	1.47917	42.033	-1.14694
17.215	1.44556	37.946	-1.13528
20.114	0.805278	35.44	-0.696111
19.582	-0.147778	36.43	0.275
23.15	0.991111	37.739	0.363611
28.487	1.4825	38.951	0.336667
33.187	1.30556	40.28	0.369166
33.888	0.194722	41.249	0.269167
30.279	-1.0025	41.864	0.170833
20.58	-2.69417	42.862	0.277223
15.472	-1.41889	44.085	0.339722
15.371	-0.0280555	45.533	0.402223
19.477	1.14056	47.08	0.429722
24.03	1.26472	48.268	0.33
29.2	1.43611	49.284	0.282222
33.778	1.27167	46.548	-0.76
38.195	1.22694	43.134	-0.948334
39.311	0.31	39.557	-0.993611
28.759	-2.93111	35.985	-0.992222
16.693	-3.35167	35.537	-0.124445
13.535	-0.877222	36.916	0.383056
14.252	0.199167	38.486	0.436111
18.905	1.2925	39.47	0.273334
23.788	1.35639	40.968	0.41611
28.808	1.39444	41.615	0.179723
32.228	0.95	42.366	0.208611
33.515	0.3575	43.33	0.267778
33.469	-0.0127771	44.811	0.411389
36.406	0.815832	45.928	0.310278
39.157	0.764168	47.205	0.354722
42.286	0.869166	48.371	0.323888
45.084	0.777222	49.558	0.329722
47.301	0.615833	50.372	0.226112
44.219	-0.85611	48.113	-0.627501
35.044	-2.54861	44.23	-1.07861
26.381	-2.40639	39.524	-1.30722
17.947	-2.34278	35.916	-1.00222
16.263	-0.467778	35.173	-0.206389
17.176	0.253611	35.697	0.145555
22.504	1.48	36.559	0.239444
27.667	1.43417	37.952	0.386945
32.221	1.265	40.017	0.573611
37.001	1.32778	42.195	0.605
41.732	1.31417	44.252	0.571389
36.026	-1.585	46.008	0.487778
23.779	-3.40194	47.609	0.444723
19.511	-1.18556	49.194	0.440278
18.595	-0.254445	50.421	0.340834
23.166	1.26972	49.056	-0.379167
28.394	1.45222	45.77	-0.912778
32.607	1.17028	41.306	-1.24
35.063	0.682223	37.754	-0.986666
30.762	-1.19472	33.001	-1.32028
22.03	-2.42556	30.702	-0.638611
13.235	-2.44306	31.404	0.195
9.684	-0.986389	32.993	0.441389
9.793	0.0302778	34.403	0.391667
11.966	0.603611	35.858	0.404167
15.475	0.974722	37.089	0.341944
20.262	1.32972	38.544	0.404166
25.266	1.39	37.829	-0.198611
30.708	1.51167	36.135	-0.470556
35.529	1.33917	33.805	-0.647222
39.347	1.06056	30.415	-0.941666
38.071	-0.354445	26.399	-1.11556
32.746	-1.47917	21.367	-1.39778
25.489	-2.01583	17.1	-1.18528
18.399	-1.96944	11.882	-1.44944
17.305	-0.303889	6.951	-1.36972
18.9	0.443055	3.583	-0.935556
22.156	0.904445	0.197	-0.940556
25.979	1.06194	0.164	-0.00916666
29.843	1.07333	0.076	-0.0244444
32.285	0.678333	0.1	0.00666667
31.656	-0.174722	0.14	0.0111111
34.192	0.704445	0.218	0.0216667
36.781	0.719166	0.231	0.00361111
40	0.894167	0.194	-0.0102778
42.895	0.804167	0.174	-0.00555556
45.59	0.748611	0.171	-0.000833331
48.251	0.739166	0.111	-0.0166667
48.07	-0.0502777	0.176	0.0180556
39.61	-2.35	0.176	0
30.098	-2.64222	0.204	0.00777778
21.418	-2.41111	0.192	-0.00333333
19.373	-0.568056	0.165	-0.0075
19.317	-0.0155555	0.178	0.00361111
23.831	1.25389	0.183	0.00138889
28.598	1.32417	0.262	0.0219444
32.421	1.06194	0.273	0.00305556
36.368	1.09639	1.214	0.261389
38.014	0.457222	3.259	0.568056
37.567	-0.124166	6.219	0.822222
40.624	0.849166	10.369	1.15278
42.683	0.571944	13.87	0.9725
44.941	0.627223	17.189	0.921944
47.095	0.598333	16.826	-0.100833
48.028	0.259166	18.043	0.338055
45.376	-0.736667	21.08	0.843611
40.457	-1.36639	25.228	1.15222
34.979	-1.52167	28.79	0.989445
28.563	-1.78222	27.969	-0.228056
22.538	-1.67361	28.653	0.19
19.543	-0.831945	30.473	0.505555
19.488	-0.0152773	33.668	0.8875
23.407	1.08861	35.708	0.566667
27.915	1.25222	39.277	0.991389
31.014	0.860833	41.774	0.693611
31.312	0.0827779	43.623	0.513612
29.929	-0.384167	45.29	0.463056
31.616	0.468611	47.636	0.651667
33.528	0.531111	48.994	0.377222
35.236	0.474444	48.748	-0.0683329
36.986	0.486111	45.589	-0.8775
38.413	0.396388	42.712	-0.799166
40.249	0.510001	39.806	-0.807223
41.696	0.401944	36.415	-0.941944
43.215	0.421945	33.782	-0.731389
44.989	0.492777	32.533	-0.346945
46.374	0.384723	34.216	0.4675
47.479	0.306944	36.424	0.613333
47.294	-0.0513893	38.138	0.476111
44.892	-0.667222	39.628	0.413888
42.287	-0.723611	41.851	0.617501
39.631	-0.737777	43.815	0.545555
37.039	-0.72	45.925	0.586111
34.15	-0.8025	47.62	0.470833
31.237	-0.809167	49.636	0.560001
28.805	-0.675555	51.417	0.494722
26.061	-0.762222	50.766	-0.180834
25.097	-0.267778	48.264	-0.695
26.811	0.476111	44.548	-1.03222
29.305	0.692778	41.516	-0.842223
30.727	0.395	37.879	-1.01028
32.347	0.45	34.94	-0.81639
30.448	-0.5275	33.73	-0.336111
30.535	0.0241666	33.39	-0.0944445
32.318	0.495278	34.401	0.280834
34.362	0.567777	36.673	0.631111
35.766	0.39	39.209	0.704444
37.862	0.582222	41.426	0.615833
39.744	0.522778	42.947	0.4225
42.025	0.633612	44.63	0.467501
44.237	0.614444	46.108	0.410556
46.548	0.641945	48.234	0.590555
48.199	0.458611	50.332	0.582778
47.586	-0.170279	50.841	0.141389
39.166	-2.33889	49.023	-0.505
29.047	-2.81083	46.23	-0.775833
20.54	-2.36306	42.132	-1.13833
16.433	-1.14083	38.112	-1.11667
15.858	-0.159722	37.093	-0.283056
21.055	1.44361	38.65	0.432501
25.46	1.22361	40.458	0.502222
30.516	1.40444	41.68	0.339444
31.576	0.294444	43.479	0.499722
32.245	0.185833	44.794	0.365277
34.393	0.596667	46.294	0.416667
38.017	1.00667	47.767	0.409167
40.158	0.594723	49.007	0.344445
42.686	0.702222	50.685	0.466112
42.615	-0.019722	51.861	0.326666
35.645	-1.93611	50.166	-0.470833
26.968	-2.41028	46.817	-0.930278
20.458	-1.80833	42.99	-1.06306
18.821	-0.454723	39.588	-0.945
17.296	-0.423611	36.808	-0.772223
19.078	0.495	36.547	-0.0724994
23.239	1.15583	38.556	0.558055
28.469	1.45278	40.515	0.544167
32.334	1.07361	42.674	0.599722
31.614	-0.2	44.793	0.588611
33.601	0.551945	46.621	0.507778
36.606	0.834721	48.853	0.620001
39.98	0.937222	50.435	0.439445
43.347	0.935278	52.101	0.462778
45.728	0.661389	53.896	0.498611
47.109	0.383611	52.606	-0.358334
43.396	-1.03139	47.704	-1.36167
34.284	-2.53111	43.583	-1.14472
24.399	-2.74583	39.572	-1.11417
16.972	-2.06306	38.039	-0.425833
14.223	-0.763611	38.635	0.165555
13.446	-0.215833	39.372	0.204723
15.608	0.600555	40.637	0.351389
19.604	1.11	41.796	0.321945
22.996	0.942222	42.966	0.324999
26.922	1.09056	44.559	0.4425
29.715	0.775833	45.55	0.275278
32.411	0.748889	46.983	0.398056
35.612	0.889167	48.505	0.422778
36.512	0.25	49.916	0.391944
37.057	0.151388	51.781	0.518055
40.568	0.975278	50.669	-0.308889
44.057	0.969166	47.995	-0.742778
47.261	0.890001	45.175	-0.783333
49.836	0.715277	41.455	-1.03333
47.457	-0.660833	37.311	-1.15111
36.987	-2.90833	34.116	-0.8875
26.327	-2.96111	35.226	0.308334
22.797	-0.980555	36.502	0.354444
22.099	-0.193889	38.126	0.451111
22.47	0.103055	39.935	0.502501
25.278	0.78	41.924	0.5525
27.911	0.731389	44.077	0.598056
30.53	0.7275	45.922	0.5125
33.312	0.772778	47.7	0.493889
35.812	0.694444	49.704	0.556666
35.444	-0.102222	48.701	-0.278611
36.938	0.415	45.32	-0.939167
39.948	0.836112	42.099	-0.894722
43.5	0.986666	38.292	-1.0575
46.971	0.964167	35.801	-0.691945
49.75	0.771944	36.713	0.253334
48.055	-0.470833	38.644	0.536389
37.475	-2.93889	40.258	0.448333
26.962	-2.92028	41.649	0.386389
17.108	-2.73722	43.31	0.46139
15.027	-0.578055	45.292	0.550555
14.383	-0.178889	46.503	0.336388
16.537	0.598333	46.811	0.0855562
20.046	0.974722	46.33	-0.133611
22.47	0.673333	43.138	-0.886667
24.764	0.637222	39.519	-1.00528
26.233	0.408056	37.213	-0.640555
26.985	0.208889	38.324	0.308611
25.902	-0.300833	39.667	0.373055
19.345	-1.82139	41.306	0.455278
14.716	-1.28583	43.724	0.671666
9.288	-1.50778	45.379	0.459723
4.462	-1.34056	47.296	0.5325
1.659	-0.778611	49.967	0.741944
0.036	-0.450833	48.348	-0.449722
0.053	0.00472222	44.122	-1.17389
0.107	0.015	40.71	-0.947778
0.015	-0.0255556	34.108	-1.83389
0.008	-0.00194444	29.394	-1.30945
0.062	0.015	24.741	-1.2925
0.053	-0.0025	21.655	-0.857222
0.025	-0.00777778	20.176	-0.410833
0.069	0.0122222	18.011	-0.601389
0.059	-0.00277778	15.978	-0.564722
0.062	0.000833333	14.182	-0.498889
0.032	-0.00833333	11.503	-0.744167
0.018	-0.00388889	8.281	-0.895
0.015	-0.000833333	3.502	-1.3275
0.06	0.0125	0.066	-0.954444
0.087	0.0075	0.02	-0.0127778
0.035	-0.0144444	0.077	0.0158333
0.067	0.00888889	0.074	-0.000833333
0.012	-0.0152778	0.104	0.00833333
0.066	0.015	0.117	0.00361111
0.063	-0.000833333	0.137	0.00555555
0.024	-0.0108333	0.045	-0.0255556
0.117	0.0258333	0.114	0.0191667
0.024	-0.0258333	0.131	0.00472222
0.017	-0.00194444	0.087	-0.0122222
0.035	0.005	1.909	0.506111
0.05	0.00416667	4.683	0.770556
0.049	-0.000277778	9.038	1.20972
0.046	-0.000833333	12.823	1.05139
0.03	-0.00444444	13.678	0.2375
0.052	0.00611111	13.032	-0.179445
0.068	0.00444445	11.117	-0.531944
0.046	-0.00611111	9.511	-0.446111
0.086	0.0111111	8.913	-0.166111
0.08	-0.00166667	9.959	0.290555
0.055	-0.00694444	12.337	0.660556
0.037	-0.005	14.372	0.565278
0.045	0.00222222	15.816	0.401111
0.092	0.0130556	16.276	0.127778
0.066	-0.00722222	17.194	0.255
0.045	-0.00583333	17.106	-0.0244443
0.077	0.00888889	19.101	0.554166
0.077	0	21.595	0.692778
0.439	0.100556	23.577	0.550556
2.426	0.551944	25.186	0.446945
5.288	0.795	25.3	0.0316662
9.283	1.10972	25.441	0.0391669
13.966	1.30083	27.342	0.528055
17.548	0.995	29.617	0.631945
18.711	0.323056	32.28	0.739722
18.952	0.0669442	34.197	0.5325
23.538	1.27389	36.514	0.643611
29.375	1.62139	38.67	0.598888
33.391	1.11556	41.063	0.664723
33.445	0.0150002	43.36	0.638056
36.85	0.945833	46.069	0.7525
40.724	1.07611	47.531	0.406111
45.054	1.20278	50.096	0.712501
46.918	0.517777	50.946	0.236111
42.084	-1.34278	48.036	-0.808333
33.27	-2.44833	43.69	-1.20722
26.247	-1.95083	37.931	-1.59972
25.658	-0.163611	35.798	-0.5925
25.04	-0.171667	37.066	0.352223
27.127	0.579722	37.439	0.10361
30.173	0.846111	40.166	0.7575
32.825	0.736667	42.587	0.6725
35.927	0.861666	44.589	0.556111
35.268	-0.183055	46.317	0.48
36.521	0.348055	47.788	0.40861
40.073	0.986667	50.248	0.683334
43.441	0.935556	50.052	-0.0544453
46.81	0.935833	48.106	-0.540555
50.212	0.945	44.062	-1.12333
46.192	-1.11667	39.727	-1.20417
35.657	-2.92639	35.134	-1.27583
25.506	-2.81972	34.524	-0.169445
22.333	-0.881389	36.309	0.495833
21.338	-0.276389	38.653	0.651112
23.821	0.689722	40.908	0.626389
27.661	1.06667	43.155	0.624166
31.044	0.939723	45.1	0.540278
34.115	0.853056	47.151	0.569723
33.208	-0.251945	49.132	0.550277
35.147	0.538611	51.523	0.664166
38.61	0.961945	51.662	0.0386111
41.54	0.813889	49.733	-0.535833
44.929	0.941389	45.781	-1.09778
47.492	0.711944	41.597	-1.16222
49.836	0.651111	38.681	-0.81
44.68	-1.43222	38.739	0.0161107
34.535	-2.81806	40.388	0.458056
25.872	-2.40639	41.85	0.406111
22.526	-0.929445	43.523	0.464722
21.719	-0.224166	45.519	0.554445
22.647	0.257778	47.145	0.451667
25.56	0.809167	48.635	0.413888
28.381	0.783611	50.962	0.64639
31.08	0.749722	52.824	0.517222
33.503	0.673055	51.233	-0.441944
36.431	0.813334	47.262	-1.10306
36.574	0.0397227	43.003	-1.18306
37.741	0.324167	38.365	-1.28833
41.333	0.997778	36.448	-0.5325
45.045	1.03111	39.26	0.78111
47.444	0.666389	42.041	0.772501
46.664	-0.216666	45.243	0.889444
37.176	-2.63556	48.365	0.867223
27.039	-2.81583	50.586	0.616944
17.508	-2.6475	54.005	0.949723
17.072	-0.121111	51.711	-0.637223
17.519	0.124166	46.921	-1.33055
21.5	1.10583	40.664	-1.73806
25.892	1.22	36.421	-1.17861
29.087	0.8875	35.817	-0.167778
32.427	0.927777	38.672	0.793055
34.336	0.530278	41.729	0.849166
35.024	0.191111	44.081	0.653334
38.169	0.873611	46.775	0.748333
41.713	0.984445	49.391	0.726666
45.18	0.963055	51.429	0.566112
48.27	0.858333	51.101	-0.0911109
45.462	-0.78	46.608	-1.24806
35.043	-2.89417	41.108	-1.52778
25.025	-2.78278	36.887	-1.1725
23.681	-0.373333	36.028	-0.238611
22.477	-0.334445	37.239	0.336388
24.911	0.676111	38.607	0.38
29.079	1.15778	41.569	0.822778
33.339	1.18333	43.707	0.593889
33.069	-0.0750001	46.055	0.652222
33.819	0.208333	48.425	0.658333
36.904	0.856944	50.209	0.495556
39.637	0.759167	53.555	0.929445
42.542	0.806944	52.016	-0.4275
45.254	0.753334	48.749	-0.9075
45.243	-0.003056	45.783	-0.823889
34.395	-3.01333	42.104	-1.02194
22.855	-3.20556	39.086	-0.838334
17.977	-1.355	38.384	-0.195
19.674	0.471389	39.879	0.415279
21.386	0.475556	41.29	0.391944
24.094	0.752222	42.48	0.330555
28.307	1.17028	43.659	0.3275
33.285	1.38278	45.209	0.430555
34.818	0.425834	46.638	0.396945
37.661	0.789722	47.601	0.2675
40.669	0.835555	48.815	0.337221
44.491	1.06167	50.497	0.467223
47.33	0.788611	52.288	0.497499
43.467	-1.07306	50.519	-0.491388
33.965	-2.63944	48.743	-0.493334
26.097	-2.18556	46.324	-0.671944
24.958	-0.316389	43.916	-0.668889
23.402	-0.432222	41.743	-0.603611
24.845	0.400833	40.305	-0.399444
26.352	0.418611	39.951	-0.0983334
28.008	0.46	41.05	0.305278
31.45	0.956111	41.452	0.111667
35.813	1.21194	42.373	0.255834
37.526	0.475834	43.064	0.191944
36.589	-0.260278	43.825	0.211389
30.349	-1.73333	45.163	0.371666
20.6	-2.70806	46.02	0.238056
14.381	-1.7275	48.074	0.570556
10.763	-1.005	50.147	0.575833
9.952	-0.225278	51.938	0.4975
11.089	0.315833	50.783	-0.320833
16.061	1.38111	47.701	-0.856111
21.922	1.62806	43.486	-1.17083
23.039	0.310277	41.708	-0.493889
13.899	-2.53889	39.819	-0.524722
1.98	-3.31083	37.816	-0.556388
0.054	-0.535	35.431	-0.662501
0.08	0.00722222	32.956	-0.6875
0.067	-0.00361111	30.442	-0.698334
0.104	0.0102778	30.58	0.0383335
0.05	-0.015	31.05	0.130555
0.051	0.000277777	32.391	0.3725
0.083	0.00888889	34.112	0.478056
0.079	-0.00111111	34.796	0.190001
0.075	-0.00111111	34.716	-0.0222227
0.071	-0.00111111	35.413	0.193611
0.058	-0.00361111	36.316	0.250834
0.077	0.00527778	38.092	0.493333
0.016	-0.0169444	40.532	0.677778
0.043	0.0075	42.821	0.635833
0.013	-0.00833333	44.325	0.417778
0.046	0.00916667	44.222	-0.0286113
0.073	0.0075	45.427	0.334722
0.048	-0.00694444	46.664	0.343612
0.07	0.00611111	48.08	0.393333
0.051	-0.00527778	49.172	0.303333
0.054	0.000833334	50.612	0.4
0.069	0.00416667	50.833	0.0613891
0.091	0.00611111	50.439	-0.109445
0.028	-0.0175	49.696	-0.206389
0.071	0.0119444	48.62	-0.298889
0.017	-0.015	47.435	-0.329166
0.07	0.0147222	46.053	-0.383889
0.059	-0.00305556	44.446	-0.44639
0.1	0.0113889	43.476	-0.269444
0.02	-0.0222222	43.671	0.0541666
0.109	0.0247222	45.035	0.378888
0.058	-0.0141667	46.566	0.425278
0.058	0	47.717	0.319721
0.074	0.00444445	50.152	0.676389
0.043	-0.00861111	51.857	0.473611
0.027	-0.00444444	51.247	-0.169444
0.044	0.00472222	48.983	-0.628889
0.073	0.00805556	45.416	-0.990834
0.03	-0.0119444	41.199	-1.17139
0.017	-0.00361111	37.326	-1.07583
0.026	0.0025	37.327	0.000277625
0.085	0.0163889	37.531	0.0566663
0.08	-0.00138889	37.673	0.039445
0.068	-0.00333333	37.954	0.0780551
0.055	-0.00361111	38.023	0.0191667
0.052	-0.000833333	37.837	-0.0516658
0.028	-0.00666667	38.611	0.215
0.015	-0.00361111	38.434	-0.0491672
0.05	0.00972222	38.57	0.0377782
0.027	-0.00638889	38.757	0.0519445
0.103	0.0211111	40.46	0.473055
0.043	-0.0166667	42.254	0.498334
0.049	0.00166667	44.343	0.580277
0.077	0.00777778	46.398	0.570833
0.454	0.104722	49.249	0.791945
1.464	0.280556	50.535	0.357222
2.854	0.386111	49.517	-0.282778
4.899	0.568056	47.568	-0.541388
6.532	0.453611	45.395	-0.603611
8.885	0.653611	42.863	-0.703334
11.129	0.623333	40.385	-0.688334
13.792	0.739722	39.786	-0.166389
16.086	0.637222	38.992	-0.220555
18.279	0.609166	39.556	0.156666
18.004	-0.0763888	40.414	0.238334
19.85	0.512778	40.993	0.160833
24.269	1.2275	42.861	0.518889
29.023	1.32056	44.743	0.522778
33.548	1.25694	45.666	0.256389
36.994	0.957222	46.478	0.225556
37.765	0.214167	47.937	0.405278
40.264	0.694167	49.64	0.473055
44.32	1.12667	51.254	0.448334
48.016	1.02667	52.462	0.335556
45.737	-0.633055	51.054	-0.391111
36.099	-2.67722	49.151	-0.528611
26.908	-2.55306	47.498	-0.459167
24.953	-0.543056	45.327	-0.603056
27.65	0.749167	43.639	-0.468889
31.529	1.0775	41.732	-0.529723
35.338	1.05806	41.003	-0.2025
39.666	1.20222	40.766	-0.0658332
44.319	1.2925	40.601	-0.0458325
44.116	-0.0563886	41.482	0.244721
38.424	-1.58111	42.079	0.165833
29.087	-2.59361	40.88	-0.333055
22.973	-1.69833	41.132	0.0699997
22.174	-0.221944	41.323	0.0530561
27.298	1.42333	41.552	0.0636101
31.865	1.26861	42.242	0.191667
36.08	1.17083	43.202	0.266666
39.901	1.06139	44.179	0.271389
43.381	0.966667	45.301	0.311666
46.812	0.953055	46.709	0.391111
44.07	-0.761667	48.855	0.596111
34.72	-2.59722	50.786	0.536389
27.261	-2.07194	49.963	-0.228611
26.267	-0.276111	48.183	-0.494445
25.546	-0.200278	45.604	-0.716388
25.761	0.0597223	43.201	-0.6675
29.261	0.972222	39.941	-0.905555
32.722	0.961389	38.127	-0.50389
36.788	1.12944	36.831	-0.359999
41	1.17	36.272	-0.155278
44.674	1.02056	36.16	-0.031111
48.868	1.165	36.822	0.183889
52.585	1.0325	37.967	0.318056
53.206	0.172501	39.35	0.384167
50.554	-0.736667	41.338	0.552223
44.815	-1.59417	43.227	0.524722
39.256	-1.54417	45.522	0.637499
32.683	-1.82583	47.409	0.524167
25.81	-1.90917	49.905	0.693333
19.578	-1.73111	49.042	-0.239722
18.617	-0.266944	47.723	-0.366389
21.059	0.678333	42.905	-1.33833
24.337	0.910556	37.171	-1.59278
27.874	0.9825	30.313	-1.905
31.505	1.00861	26.517	-1.05444
35.188	1.02306	24.241	-0.632222
38.501	0.920278	20.018	-1.17306
42.054	0.986945	15.486	-1.25889
45.908	1.07056	9.988	-1.52722
49.638	1.03611	7.055	-0.814722
51.227	0.441389	3.819	-0.898889
43.009	-2.28278	0.128	-1.02528
33.39	-2.67194	0.029	-0.0275
23.319	-2.7975	0.065	0.01
20.979	-0.65	0.076	0.00305556
20.537	-0.122778	0.084	0.00222222
21.691	0.320555	0.029	-0.0152778
25.099	0.946667	0.062	0.00916667
29.292	1.16472	0.04	-0.00611111
32.952	1.01667	0.042	0.000555556
36.729	1.04917	0.058	0.00444444
40.582	1.07028	0.085	0.0075
44.564	1.10611	0.045	-0.0111111
47.931	0.935278	0.133	0.0244444
49.525	0.442778	0.062	-0.0197222
47.391	-0.592779	0.017	-0.0125
41.875	-1.53222	0.053	0.01
33.688	-2.27417	0.036	-0.00472222
24.992	-2.41556	0.038	0.000555556
24.123	-0.241389	0.166	0.0355556
27.118	0.831945	0.086	-0.0222222
30.367	0.9025	0.099	0.00361111
34.053	1.02389	0.067	-0.00888889
37.981	1.09111	0.126	0.0163889
41.957	1.10444	0.088	-0.0105556
46.102	1.15139	0.296	0.0577778
49.844	1.03944	0.305	0.0025
53.612	1.04667	0.635	0.0916667
54.222	0.169445	0.767	0.0366667
44.106	-2.81	1.091	0.09
32.761	-3.15139	1.235	0.04
22.072	-2.96917	2.275	0.288889
17.069	-1.38972	5.13	0.793056
17.297	0.0633335	8.192	0.850556
19.382	0.579166	11.011	0.783055
22.133	0.764167	14.359	0.93
25.702	0.991389	16.942	0.7175
29.06	0.932778	17.486	0.151111
32.516	0.96	17.297	-0.0524998
36.367	1.06972	19.304	0.5575
37.374	0.279722	21.895	0.719722
33.057	-1.19917	23.402	0.418611
26.755	-1.75056	25.257	0.515278
19.492	-2.0175	27.922	0.740278
12.515	-1.93806	30.068	0.596111
6.754	-1.60028	32.329	0.628055
3.014	-1.03889	34.853	0.701112
0.091	-0.811944	37.573	0.755556
0.048	-0.0119444	38.659	0.301666
0.016	-0.00888889	38.244	-0.115278
0.064	0.0133333	39.657	0.392501
0.037	-0.0075	41.847	0.608333
0.068	0.00861111	44.257	0.669444
0.058	-0.00277778	45.795	0.427222
0.021	-0.0102778	47.584	0.496945
0.084	0.0175	49.448	0.517778
0.061	-0.00638889	51.23	0.494999
0.028	-0.00916667	50.24	-0.274999
0.049	0.00583333	47.2	-0.844445
0.075	0.00722222	41.893	-1.47417
0.035	-0.0111111	37.089	-1.33444
0.089	0.015	34.15	-0.816389
0.067	-0.00611111	32.101	-0.569167
0.082	0.00416667	29.968	-0.5925
0.058	-0.00666667	28.53	-0.399444
0.055	-0.000833333	29.891	0.378056
0.069	0.00388889	30.958	0.296389
0.057	-0.00333333	29.391	-0.435278
[truncated: 3,816 more rows]
