# Supplementary material for: RDE & dynamometer analysis of light-duty vehicle emissions across altitudes, temperatures, and driving styles
Source: PLoS One. 2025 Mar 19;20(3):e0318298. doi: 10.1371/journal.pone.0318298 (PMC11922292; doi:10.1371/journal.pone.0318298)
Supplement: S3 Data — (XLSX) [file pone.0318298.s003.xlsx]

## Sheet: CO
长安跨越——1303
单位（mg/km）		市区			市郊			高速			总行程			冷启动
		CO	NOX	PN	CO	NOX	PN	CO	NOX	PN	CO	NOX	PN	CO	NOX	PN
D	不包含冷启动	6.2	7.8	2470000000	180	12.8	46000000000	920	6.9	242000000000	374.246	9.1	96000000000	2.9	1.2	10630000000
	包含冷启动	9.1	9	13100000000	180	12.8	46000000000	920	6.9	242000000001	375.203	9.5	99600000000
包含冷启动
单位（mg/km）		市区			市郊			高速			总行程			冷启动
		CO	NOX	PN	CO	NOX	PN	CO	NOX	PN	CO	NOX	PN	CO	NOX	PN
E	不包含冷启动	1.3	12.3	1870000000	145	12.5	95000000000	650	11.9	78900000000	269.279	12.2	58000000000	3	0.1	1650000000
	包含冷启动	4.3	12.4	3520000000	145	12.5	95000000000	650	11.9	78900000000	270.269	12.3	58600000000
单位（mg/km）		市区			市郊			高速			总行程			冷启动
		CO	NOX	PN	CO	NOX	PN	CO	NOX	PN	CO	NOX	PN	CO	NOX	PN
A	不包含冷启动	2.5	6.3	21700000000	121.6	8.5	30000000000	701.1	9.1	21800000000	272.3	8	24500000000	0.7	0.7	1400000000
	包含冷启动	3.2	7	23100000000	121.6	8.5	30000000000	701.1	9.1	21800000000	272.5	8.2	25000000000
单位（mg/km）		市区			市郊			高速			总行程			冷启动
		CO	NOX	PN	CO	NOX	PN	CO	NOX	PN	CO	NOX	PN	CO	NOX	PN
C	不包含冷启动	1.6	23.5	6560000000	118.2	15.4	1070000000	377.2	9.6	380000	164	16.3	2580000000	2.6	0.7	18440000000
	包含冷启动	4.2	24.2	25000000000	118.2	15.4	1070000000	377.2	9.6	380000	164.9	16.5	8840000000
单位（mg/km）		市区			市郊			高速			总行程			冷启动
		CO	NOX	PN	CO	NOX	PN	CO	NOX	PN	CO	NOX	PN	CO	NOX	PN
F	不包含冷启动	26.28	15.97	7043000000	33.74	18	20100000000	982.08	11.37	91610000000	380.71	15.13	39240000000	1.24	0.03	3137000000
	包含冷启动	27.52	16	10180000000	33.74	18	20100000000	982.08	11.37	91610000000	381.25	15.13	40320000000
单位（mg/km）		市区			市郊			高速			总行程			冷启动
		CO	NOX	PN	CO	NOX	PN	CO	NOX	PN	CO	NOX	PN	CO	NOX	PN
B	不包含冷启动	1.2	6	56500000000	231.3	5.3	144000000000	285.3	3.6	357000000000	173.727	5	185000000000	2.7	0.8	19700000000
	包含冷启动	3.9	6.8	76200000000	231.3	5.3	144000000000	285.3	3.6	357000000000	174.618	5.3	191000000000
	CO				NOx				PN
	市区	市郊	高速	全程	市区	市郊	高速	全程	市区	市郊	高速	全程
A	2.5	121.6	701.1	272.3	6.3	8.5	9.1	8	21700000000	30000000000	21800000000	24500000000
B	1.2	231.3	285.3	173.727	6	5.3	3.6	5	56500000000	144000000000	357000000000	185000000000
C	1.6	118.2	377.2	164	23.5	15.4	9.6	16.3	6560000000	1070000000	380000	2580000000
D	6.2	180	920	374.246	7.8	12.8	6.9	9.1	2470000000	46000000000	242000000000	96000000000
E	1.3	145	650	269.279	12.3	12.5	11.9	12.2	1870000000	95000000000	78900000000	58000000000
F	26.28	33.74	982.08	380.71	15.97	18	11.37	15.13	7043000000	20100000000	91610000000	39240000000

## Sheet: 英文
长安跨越——1303
单位（mg/km）		市区			市郊			高速			总行程			冷启动
		CO	NOX	PN	CO	NOX	PN	CO	NOX	PN	CO	NOX	PN	CO	NOX	PN
D	不包含冷启动	6.2	7.8	2470000000	180	12.8	46000000000	920	6.9	242000000000	374.246	9.1	96000000000	2.9	1.2	10630000000
	包含冷启动	9.1	9	13100000000	180	12.8	46000000000	920	6.9	242000000001	375.203	9.5	99600000000
包含冷启动
单位（mg/km）		市区			市郊			高速			总行程			冷启动
		CO	NOX	PN	CO	NOX	PN	CO	NOX	PN	CO	NOX	PN	CO	NOX	PN
E	不包含冷启动	1.3	12.3	1870000000	145	12.5	95000000000	650	11.9	78900000000	269.279	12.2	58000000000	3	0.1	1650000000
	包含冷启动	4.3	12.4	3520000000	145	12.5	95000000000	650	11.9	78900000000	270.269	12.3	58600000000
单位（mg/km）		市区			市郊			高速			总行程			冷启动
		CO	NOX	PN	CO	NOX	PN	CO	NOX	PN	CO	NOX	PN	CO	NOX	PN
A	不包含冷启动	2.5	6.3	21700000000	121.6	8.5	30000000000	701.1	9.1	21800000000	272.3	8	24500000000	0.7	0.7	1400000000
	包含冷启动	3.2	7	23100000000	121.6	8.5	30000000000	701.1	9.1	21800000000	272.5	8.2	25000000000
单位（mg/km）		市区			市郊			高速			总行程			冷启动
		CO	NOX	PN	CO	NOX	PN	CO	NOX	PN	CO	NOX	PN	CO	NOX	PN
C	不包含冷启动	1.6	23.5	6560000000	118.2	15.4	1070000000	377.2	9.6	380000	164	16.3	2580000000	2.6	0.7	18440000000
	包含冷启动	4.2	24.2	25000000000	118.2	15.4	1070000000	377.2	9.6	380000	164.9	16.5	8840000000
单位（mg/km）		市区			市郊			高速			总行程			冷启动
		CO	NOX	PN	CO	NOX	PN	CO	NOX	PN	CO	NOX	PN	CO	NOX	PN
F	不包含冷启动	26.28	15.97	7043000000	33.74	18	20100000000	982.08	11.37	91610000000	380.71	15.13	39240000000	1.24	0.03	3137000000
	包含冷启动	27.52	16	10180000000	33.74	18	20100000000	982.08	11.37	91610000000	381.25	15.13	40320000000
单位（mg/km）		市区			市郊			高速			总行程			冷启动
		CO	NOX	PN	CO	NOX	PN	CO	NOX	PN	CO	NOX	PN	CO	NOX	PN
B	不包含冷启动	1.2	6	56500000000	231.3	5.3	144000000000	285.3	3.6	357000000000	173.727	5	185000000000	2.7	0.8	19700000000
	包含冷启动	3.9	6.8	76200000000	231.3	5.3	144000000000	285.3	3.6	357000000000	174.618	5.3	191000000000
	CO				NOx				PN
	Urban	Suburban	Highway	Total	市区	市郊	高速	全程	市区	市郊	高速	全程
A	2.5	121.6	701.1	272.3	6.3	8.5	9.1	8	21700000000	30000000000	21800000000	24500000000
B	1.2	231.3	285.3	173.727	6	5.3	3.6	5	56500000000	144000000000	357000000000	185000000000
C	1.6	118.2	377.2	164	23.5	15.4	9.6	16.3	6560000000	1070000000	380000	2580000000
D	6.2	180	920	374.246	7.8	12.8	6.9	9.1	2470000000	46000000000	242000000000	96000000000
E	1.3	145	650	269.279	12.3	12.5	11.9	12.2	1870000000	95000000000	78900000000	58000000000
F	26.28	33.74	982.08	380.71	15.97	18	11.37	15.13	7043000000	20100000000	91610000000	39240000000

## Sheet: Sheet1 (2)
1303
单位（mg/km）		市区			市郊			高速			总行程			冷启动
		CO	NOX	PN	CO	NOX	PN	CO	NOX	PN	CO	NOX	PN	CO	NOX	PN
700m	不包含冷启动	6.2	7.8	2470000000	180	12.8	46000000000	920	6.9	242000000000	374.246	9.1	96000000000	2.9	1.2	10630000000
	包含冷启动	9.1	9	13100000000	180	12.8	46000000000	920	6.9	242000000001	375.203	9.5	99600000000
包含冷启动
单位（mg/km）		市区			市郊			高速			总行程			冷启动
		CO	NOX	PN	CO	NOX	PN	CO	NOX	PN	CO	NOX	PN	CO	NOX	PN
1300m	不包含冷启动	1.3	12.3	1870000000	145	12.5	95000000000	650	11.9	78900000000	269.279	12.2	58000000000	3	0.1	1650000000
	包含冷启动	4.3	12.4	3520000000	145	12.5	95000000000	650	11.9	78900000000	270.269	12.3	58600000000
单位（mg/km）		市区			市郊			高速			总行程			冷启动
		CO	NOX	PN	CO	NOX	PN	CO	NOX	PN	CO	NOX	PN	CO	NOX	PN
A	不包含冷启动	2.5	6.3	21700000000	121.6	8.5	30000000000	701.1	9.1	21800000000	272.3	8	24500000000	0.7	0.7	1400000000
	包含冷启动	3.2	7	23100000000	121.6	8.5	30000000000	701.1	9.1	21800000000	272.5	8.2	25000000000
单位（mg/km）		市区			市郊			高速			总行程			冷启动
		CO	NOX	PN	CO	NOX	PN	CO	NOX	PN	CO	NOX	PN	CO	NOX	PN
	不包含冷启动	1.6	23.5	6560000000	118.2	15.4	1070000000	377.2	9.6	380000	164	16.3	2580000000	2.6	0.7	18440000000
	包含冷启动	4.2	24.2	25000000000	118.2	15.4	1070000000	377.2	9.6	380000	164.9	16.5	8840000000
单位（mg/km）		市区			市郊			高速			总行程			冷启动
		CO	NOX	PN	CO	NOX	PN	CO	NOX	PN	CO	NOX	PN	CO	NOX	PN
2400m	不包含冷启动	26.28	15.97	7043000000	33.74	18	20100000000	982.08	11.37	91610000000	380.71	15.13	39240000000	1.24	0.03	3137000000
	包含冷启动	27.52	16	10180000000	33.74	18	20100000000	982.08	11.37	91610000000	381.25	15.13	40320000000
单位（mg/km）		市区			市郊			高速			总行程			冷启动
		CO	NOX	PN	CO	NOX	PN	CO	NOX	PN	CO	NOX	PN	CO	NOX	PN
B	不包含冷启动	1.2	6	56500000000	231.3	5.3	144000000000	285.3	3.6	357000000000	173.727	5	185000000000	2.7	0.8	19700000000
	包含冷启动	3.9	6.8	76200000000	231.3	5.3	144000000000	285.3	3.6	357000000000	174.618	5.3	191000000000
