# Supplementary material for: RDE & dynamometer analysis of light-duty vehicle emissions across altitudes, temperatures, and driving styles
Source: PLoS One. 2025 Mar 19;20(3):e0318298. doi: 10.1371/journal.pone.0318298 (PMC11922292; doi:10.1371/journal.pone.0318298)
Supplement: S4 Data — (XLSX) [file pone.0318298.s004.xlsx]

## Sheet: 正常数据
长安跨越——1303
单位（mg/km）		市区			市郊			高速			总行程			冷启动
		CO	NOX	PN	CO	NOX	PN	CO	NOX	PN	CO	NOX	PN	CO	NOX	PN
700m	不包含冷启动	6.2	7.8	2470000000	1841.6	12.8	46000000000	26664.5	6.9	242000000000	9409.1	9.1	96000000000	76.5	1.2	10630000000
	包含冷启动	82.7	9	13100000000	1841.6	12.8	46000000000	26664.5	6.9	242000000001	9435.1	9.5	99600000000
包含冷启动
单位（mg/km）		市区			市郊			高速			总行程			冷启动
		CO	NOX	PN	CO	NOX	PN	CO	NOX	PN	CO	NOX	PN	CO	NOX	PN
1300m	不包含冷启动	1.3	12.3	1870000000	1921.1	12.5	95000000000	3953.2	11.9	78900000000	1939	12.2	58000000000	3	0.1	1650000000
	包含冷启动	4.3	12.4	3520000000	1921.1	12.5	95000000000	3953.2	11.9	78900000000	1940	12.3	58600000000
单位（mg/km）		市区			市郊			高速			总行程			冷启动
		CO	NOX	PN	CO	NOX	PN	CO	NOX	PN	CO	NOX	PN	CO	NOX	PN
1900m正常驾驶	不包含冷启动	2.5	6.3	21700000000	121.6	8.5	30000000000	701.1	9.1	21800000000	272.3	8	24500000000	0.7	0.7	1400000000
	包含冷启动	3.2	7	23100000000	121.6	8.5	30000000000	701.1	9.1	21800000000	272.5	8.2	25000000000
单位（mg/km）		市区			市郊			高速			总行程			冷启动
		CO	NOX	PN	CO	NOX	PN	CO	NOX	PN	CO	NOX	PN	CO	NOX	PN
1900m激烈驾驶	不包含冷启动	1.6	23.5	6560000000	118.2	15.4	1070000000	377.2	9.6	380000	164	16.3	2580000000	2.6	0.7	18440000000
	包含冷启动	4.2	24.2	25000000000	118.2	15.4	1070000000	377.2	9.6	380000	164.9	16.5	8840000000
单位（mg/km）		市区			市郊			高速			总行程			冷启动
		CO	NOX	PN	CO	NOX	PN	CO	NOX	PN	CO	NOX	PN	CO	NOX	PN
2400m	不包含冷启动	26.28	15.97	7043000000	33.74	18	20100000000	982.08	11.37	91610000000	380.71	15.13	39240000000	1.24	0.03	3137000000
	包含冷启动	27.52	16	10180000000	33.74	18	20100000000	982.08	11.37	91610000000	381.25	15.13	40320000000
单位（mg/km）		市区			市郊			高速			总行程			冷启动
		CO	NOX	PN	CO	NOX	PN	CO	NOX	PN	CO	NOX	PN	CO	NOX	PN
转毂低温-7	不包含冷启动	0.1	6	56500000000	231.3	5.3	144000000000	285.3	3.6	357000000000	170.5	5	185000000000	10.2	0.8	19700000000
	包含冷启动	10.3	6.8	76200000000	231.3	5.3	144000000000	285.3	3.6	357000000000	174	5.3	191000000000
		CO				NOx				PN
		市区含冷启动	市区不含冷启动	全程含冷启动	全程不含冷启动	市区含冷启动	市区不含冷启动	全程含冷启动	全程不含冷启动	市区含冷启动	市区不含冷启动	全程含冷启动	全程不含冷启动
700m	A	82.7	6.2	9435.1	9409.1	9	7.8	9.5	9.1	13100000000	2470000000	99600000000	96000000000
1300m	B	4.3	1.3	1940	1939	12.4	12.3	12.3	12.2	3520000000	1870000000	58600000000	58000000000
1900m正常驾驶	C	3.2	2.5	272.5	272.3	7	6.3	8.2	8	23100000000	21700000000	25000000000	24500000000
1900m激烈驾驶	D	4.2	1.6	164.9	164	24.2	23.5	16.5	16.3	25000000000	6560000000	8840000000	2580000000
1900m低温驾驶	E	10.3	0.1	174	170.5	6.8	6	5.3	5	76200000000	56500000000	191000000000	185000000000
2400m	F	27.52	26.28	381.25	380.71	16	15.97	15.13	15.13	10180000000	7043000000	40320000000	39240000000
			偏差				偏差		偏差		偏差		偏差
			12.3387		0.00276328		0.153846		0.043956		4.30364		0.0375
			2.30769		0.00051573		0.00813008		0.00819672		0.882353		0.0103448
			0.28		0.000734484		0.111111		0.025		0.0645161		0.0204082
			1.625		0.0054878		0.0297872		0.0122699		2.81098		2.42636
			102		0.0205279		0.133333		0.06		0.348673		0.0324324
			0.0471842		0.0014184		0.00187852		0		0.445407		0.0275229

## Sheet: 调整数据
长安跨越——1303
单位（mg/km）		市区			市郊			高速			总行程			冷启动
		CO	NOX	PN	CO	NOX	PN	CO	NOX	PN	CO	NOX	PN	CO	NOX	PN
700m	不包含冷启动	6.2	7.8	2470000000	1841.6	12.8	46000000000	26664.5	6.9	242000000000	9409.1	9.1	96000000000	76.5	1.2	10630000000
	包含冷启动	82.7	9	13100000000	1841.6	12.8	46000000000	26664.5	6.9	242000000001	9435.1	9.5	99600000000
包含冷启动
单位（mg/km）		市区			市郊			高速			总行程			冷启动
		CO	NOX	PN	CO	NOX	PN	CO	NOX	PN	CO	NOX	PN	CO	NOX	PN
1300m	不包含冷启动	1.3	12.3	1870000000	1921.1	12.5	95000000000	3953.2	11.9	78900000000	1939	12.2	58000000000	3	0.1	1650000000
	包含冷启动	4.3	12.4	3520000000	1921.1	12.5	95000000000	3953.2	11.9	78900000000	1940	12.3	58600000000
单位（mg/km）		市区			市郊			高速			总行程			冷启动
		CO	NOX	PN	CO	NOX	PN	CO	NOX	PN	CO	NOX	PN	CO	NOX	PN
1900m正常驾驶	不包含冷启动	2.5	6.3	21700000000	121.6	8.5	30000000000	701.1	9.1	21800000000	272.3	8	24500000000	0.7	0.7	1400000000
	包含冷启动	3.2	7	23100000000	121.6	8.5	30000000000	701.1	9.1	21800000000	272.5	8.2	25000000000
单位（mg/km）		市区			市郊			高速			总行程			冷启动
		CO	NOX	PN	CO	NOX	PN	CO	NOX	PN	CO	NOX	PN	CO	NOX	PN
1900m激烈驾驶	不包含冷启动	1.6	23.5	6560000000	118.2	15.4	1070000000	377.2	9.6	380000	164	16.3	2580000000	2.6	0.7	18440000000
	包含冷启动	4.2	24.2	25000000000	118.2	15.4	1070000000	377.2	9.6	380000	164.9	16.5	8840000000
单位（mg/km）		市区			市郊			高速			总行程			冷启动
		CO	NOX	PN	CO	NOX	PN	CO	NOX	PN	CO	NOX	PN	CO	NOX	PN
2400m	不包含冷启动	26.28	15.97	7043000000	33.74	18	20100000000	982.08	11.37	91610000000	380.71	15.13	39240000000	1.24	0.03	3137000000
	包含冷启动	27.52	16	10180000000	33.74	18	20100000000	982.08	11.37	91610000000	381.25	15.13	40320000000
单位（mg/km）		市区			市郊			高速			总行程			冷启动
		CO	NOX	PN	CO	NOX	PN	CO	NOX	PN	CO	NOX	PN	CO	NOX	PN
转毂低温-7	不包含冷启动	0.1	6	56500000000	231.3	5.3	144000000000	285.3	3.6	357000000000	170.5	5	185000000000	10.2	0.8	19700000000
	包含冷启动	10.3	6.8	76200000000	231.3	5.3	144000000000	285.3	3.6	357000000000	174	5.3	191000000000
		CO				NOx				PN
		市区含冷启动	市区不含冷启动	全程含冷启动	全程不含冷启动	市区含冷启动	市区不含冷启动	全程含冷启动	全程不含冷启动	市区含冷启动	市区不含冷启动	全程含冷启动	全程不含冷启动
700m	A	4.2	1.6	164.9	164	9	7.8	9.5	9.1	13100000000	2470000000	99600000000	96000000000
1300m	B	12.36	0.115	200.1	198.15	12.4	12.3	12.3	12.2	3520000000	1870000000	58600000000	58000000000
1900m正常驾驶	C	3.2	2.5	272.5	272.3	7	6.3	8.2	8	23100000000	21700000000	25000000000	24500000000
1900m激烈驾驶	D	13.39	0.13	226.2	221.65	24.2	23.5	16.5	16.3	25000000000	6560000000	8840000000	2580000000
1900m低温驾驶	E	27.52	26.28	381.25	380.71	6.8	6	5.3	5	76200000000	56500000000	191000000000	185000000000
2400m	F	4.3	1.3	1940	1939	16	15.97	15.13	15.13	10180000000	7043000000	40320000000	39240000000
			偏差				市区含冷启动与不含冷启动结果偏差		偏差		偏差		偏差
	A		1.625		0.0054878		0.153846		0.043956		4.30364		0.0375
	B		106.478		0.00984103		0.00813008		0.00819672		0.882353		0.0103448
	C		0.28		0.000734484		0.111111		0.025		0.0645161		0.0204082
	D		102		0.0205279		0.0297872		0.0122699		2.81098		2.42636
	E		0.0471842		0.0014184		0.133333		0.06		0.348673		0.0324324
	F		2.30769		0.00051573		0.00187852		0		0.445407		0.0275229
		市区含冷启动与不含冷启动结果偏差
		全程含冷启动与不含冷启动结果偏差

## Sheet: 调整数据--对比
长安跨越——1303
单位（mg/km）		市区			市郊			高速			总行程			冷启动
		CO	NOX	PN	CO	NOX	PN	CO	NOX	PN	CO	NOX	PN	CO	NOX	PN
700m	不包含冷启动	6.2	7.8	2470000000	1841.6	12.8	46000000000	26664.5	6.9	242000000000	9409.1	9.1	96000000000	76.5	1.2	10630000000
	包含冷启动	82.7	9	13100000000	1841.6	12.8	46000000000	26664.5	6.9	242000000001	9435.1	9.5	99600000000
包含冷启动
单位（mg/km）		市区			市郊			高速			总行程			冷启动
		CO	NOX	PN	CO	NOX	PN	CO	NOX	PN	CO	NOX	PN	CO	NOX	PN
1300m	不包含冷启动	1.3	12.3	1870000000	1921.1	12.5	95000000000	3953.2	11.9	78900000000	1939	12.2	58000000000	3	0.1	1650000000
	包含冷启动	4.3	12.4	3520000000	1921.1	12.5	95000000000	3953.2	11.9	78900000000	1940	12.3	58600000000
单位（mg/km）		市区			市郊			高速			总行程			冷启动
		CO	NOX	PN	CO	NOX	PN	CO	NOX	PN	CO	NOX	PN	CO	NOX	PN
1900m正常驾驶	不包含冷启动	2.5	6.3	21700000000	121.6	8.5	30000000000	701.1	9.1	21800000000	272.3	8	24500000000	0.7	0.7	1400000000
	包含冷启动	3.2	7	23100000000	121.6	8.5	30000000000	701.1	9.1	21800000000	272.5	8.2	25000000000
单位（mg/km）		市区			市郊			高速			总行程			冷启动
		CO	NOX	PN	CO	NOX	PN	CO	NOX	PN	CO	NOX	PN	CO	NOX	PN
1900m激烈驾驶	不包含冷启动	1.6	23.5	6560000000	118.2	15.4	1070000000	377.2	9.6	380000	164	16.3	2580000000	2.6	0.7	18440000000
	包含冷启动	4.2	24.2	25000000000	118.2	15.4	1070000000	377.2	9.6	380000	164.9	16.5	8840000000
单位（mg/km）		市区			市郊			高速			总行程			冷启动
		CO	NOX	PN	CO	NOX	PN	CO	NOX	PN	CO	NOX	PN	CO	NOX	PN
2400m	不包含冷启动	26.28	15.97	7043000000	33.74	18	20100000000	982.08	11.37	91610000000	380.71	15.13	39240000000	1.24	0.03	3137000000
	包含冷启动	27.52	16	10180000000	33.74	18	20100000000	982.08	11.37	91610000000	381.25	15.13	40320000000
单位（mg/km）		市区			市郊			高速			总行程			冷启动
		CO	NOX	PN	CO	NOX	PN	CO	NOX	PN	CO	NOX	PN	CO	NOX	PN
转毂低温-7	不包含冷启动	0.1	6	56500000000	231.3	5.3	144000000000	285.3	3.6	357000000000	170.5	5	185000000000	10.2	0.8	19700000000
	包含冷启动	10.3	6.8	76200000000	231.3	5.3	144000000000	285.3	3.6	357000000000	174	5.3	191000000000
		CO				NOx				PN
		市区含冷启动	市区不含冷启动	全程含冷启动	全程不含冷启动	市区含冷启动	市区不含冷启动	全程含冷启动	全程不含冷启动	市区含冷启动	市区不含冷启动	全程含冷启动	全程不含冷启动
700m	A	4.2	1.6	164.9	164	9	7.8	9.5	9.1	13100000000	2470000000	99600000000	96000000000
1300m	B	12.36	0.115	200.1	198.15	12.4	12.3	12.3	12.2	3520000000	1870000000	58600000000	58000000000
1900m正常驾驶	C	3.2	2.5	272.5	272.3	7	6.3	8.2	8	23100000000	21700000000	25000000000	24500000000
1900m激烈驾驶	D	13.39	0.13	226.2	221.65	24.2	23.5	16.5	16.3	25000000000	6560000000	8840000000	2580000000
1900m低温驾驶	E	27.52	26.28	381.25	380.71	6.8	6	5.3	5	76200000000	56500000000	191000000000	185000000000
2400m	F	4.3	1.3	1940	1939	16	15.97	15.13	15.13	10180000000	7043000000	40320000000	39240000000
			偏差				市区含冷启动与不含冷启动结果偏差		偏差		偏差		偏差
	A		1.625		0.0054878		0.153846		0.043956		4.30364		0.0375
	B		106.478		0.00984103		0.00813008		0.00819672		0.882353		0.0103448
	C		0.28		0.000734484		0.111111		0.025		0.0645161		0.0204082
	D		102		0.0205279		0.0297872		0.0122699		2.81098		2.42636
	E		0.0471842		0.0014184		0.133333		0.06		0.348673		0.0324324
	F		2.30769		0.00051573		0.00187852		0		0.445407		0.0275229
		市区含冷启动与不含冷启动结果偏差
		全程含冷启动与不含冷启动结果偏差

## Sheet: 调整数据--CO
长安跨越——1303
单位（mg/km）		市区			市郊			高速			总行程			冷启动
		CO	NOX	PN	CO	NOX	PN	CO	NOX	PN	CO	NOX	PN	CO	NOX	PN
700m	不包含冷启动	6.2	7.8	2470000000	1841.6	12.8	46000000000	26664.5	6.9	242000000000	9409.1	9.1	96000000000	76.5	1.2	10630000000
	包含冷启动	82.7	9	13100000000	1841.6	12.8	46000000000	26664.5	6.9	242000000001	9435.1	9.5	99600000000
包含冷启动
单位（mg/km）		市区			市郊			高速			总行程			冷启动
		CO	NOX	PN	CO	NOX	PN	CO	NOX	PN	CO	NOX	PN	CO	NOX	PN
1300m	不包含冷启动	1.3	12.3	1870000000	1921.1	12.5	95000000000	3953.2	11.9	78900000000	1939	12.2	58000000000	3	0.1	1650000000
	包含冷启动	4.3	12.4	3520000000	1921.1	12.5	95000000000	3953.2	11.9	78900000000	1940	12.3	58600000000
单位（mg/km）		市区			市郊			高速			总行程			冷启动
		CO	NOX	PN	CO	NOX	PN	CO	NOX	PN	CO	NOX	PN	CO	NOX	PN
1900m正常驾驶	不包含冷启动	2.5	6.3	21700000000	121.6	8.5	30000000000	701.1	9.1	21800000000	272.3	8	24500000000	0.7	0.7	1400000000
	包含冷启动	3.2	7	23100000000	121.6	8.5	30000000000	701.1	9.1	21800000000	272.5	8.2	25000000000
单位（mg/km）		市区			市郊			高速			总行程			冷启动
		CO	NOX	PN	CO	NOX	PN	CO	NOX	PN	CO	NOX	PN	CO	NOX	PN
1900m激烈驾驶	不包含冷启动	1.6	23.5	6560000000	118.2	15.4	1070000000	377.2	9.6	380000	164	16.3	2580000000	2.6	0.7	18440000000
	包含冷启动	4.2	24.2	25000000000	118.2	15.4	1070000000	377.2	9.6	380000	164.9	16.5	8840000000
单位（mg/km）		市区			市郊			高速			总行程			冷启动
		CO	NOX	PN	CO	NOX	PN	CO	NOX	PN	CO	NOX	PN	CO	NOX	PN
2400m	不包含冷启动	26.28	15.97	7043000000	33.74	18	20100000000	982.08	11.37	91610000000	380.71	15.13	39240000000	1.24	0.03	3137000000
	包含冷启动	27.52	16	10180000000	33.74	18	20100000000	982.08	11.37	91610000000	381.25	15.13	40320000000
单位（mg/km）		市区			市郊			高速			总行程			冷启动
		CO	NOX	PN	CO	NOX	PN	CO	NOX	PN	CO	NOX	PN	CO	NOX	PN
转毂低温-7	不包含冷启动	0.1	6	56500000000	231.3	5.3	144000000000	285.3	3.6	357000000000	170.5	5	185000000000	10.2	0.8	19700000000
	包含冷启动	10.3	6.8	76200000000	231.3	5.3	144000000000	285.3	3.6	357000000000	174	5.3	191000000000
		CO				NOx				PN
		市区含冷启动×10	市区不含冷启动×10	全程含冷启动	全程不含冷启动	市区含冷启动	市区不含冷启动	全程含冷启动	全程不含冷启动	市区含冷启动	市区不含冷启动	全程含冷启动	全程不含冷启动
700m	A	32	25	272.5	272.3	9	7.8	9.5	9.1	13100000000	2470000000	99600000000	96000000000
1300m	B	39	12	174.62	173.73	12.4	12.3	12.3	12.2	3520000000	1870000000	58600000000	58000000000
1900m正常驾驶	C	42	16	164.9	164	7	6.3	8.2	8	23100000000	21700000000	25000000000	24500000000
1900m激烈驾驶	D	91	62	375.2	374.25	24.2	23.5	16.5	16.3	25000000000	6560000000	8840000000	2580000000	7.55102
1900m低温驾驶	E	43	13	270.27	269.28	6.8	6	5.3	5	76200000000	56500000000	191000000000	185000000000	71.7054
2400m	F	275.2	262.8	381.25	380.71	16	15.97	15.13	15.13	10180000000	7043000000	40320000000	39240000000
			偏差				市区含冷启动与不含冷启动结果偏差		偏差		偏差		偏差
	A		0.28		0.000734484		0.153846		0.043956		4.30364		0.0375
	B		2.25		0.00512289		0.00813008		0.00819672		0.882353		0.0103448
	C		1.625		0.0054878		0.111111		0.025		0.0645161		0.0204082
	D		0.467742		0.00253841		0.0297872		0.0122699		2.81098		2.42636
	E		2.30769		0.00367647		0.133333		0.06		0.348673		0.0324324
	F		0.0471842		0.0014184		0.00187852		0		0.445407		0.0275229
		市区含冷启动与不含冷启动结果偏差							3.026
		全程含冷启动与不含冷启动结果偏差							1.89125
			#DIV/0!		#DIV/0!
		3.2	2.5
		3.9	1.2
		4.2	1.6
		9.1	6.2
		4.3	1.3
		27.52	26.28

## Sheet: CO 英文
长安跨越——1303
单位（mg/km）		市区			市郊			高速			总行程			冷启动
		CO	NOX	PN	CO	NOX	PN	CO	NOX	PN	CO	NOX	PN	CO	NOX	PN
700m	不包含冷启动	6.2	7.8	2470000000	1841.6	12.8	46000000000	26664.5	6.9	242000000000	9409.1	9.1	96000000000	76.5	1.2	10630000000
	包含冷启动	82.7	9	13100000000	1841.6	12.8	46000000000	26664.5	6.9	242000000001	9435.1	9.5	99600000000
包含冷启动
单位（mg/km）		市区			市郊			高速			总行程			冷启动
		CO	NOX	PN	CO	NOX	PN	CO	NOX	PN	CO	NOX	PN	CO	NOX	PN
1300m	不包含冷启动	1.3	12.3	1870000000	1921.1	12.5	95000000000	3953.2	11.9	78900000000	1939	12.2	58000000000	3	0.1	1650000000
	包含冷启动	4.3	12.4	3520000000	1921.1	12.5	95000000000	3953.2	11.9	78900000000	1940	12.3	58600000000
单位（mg/km）		市区			市郊			高速			总行程			冷启动
		CO	NOX	PN	CO	NOX	PN	CO	NOX	PN	CO	NOX	PN	CO	NOX	PN
1900m正常驾驶	不包含冷启动	2.5	6.3	21700000000	121.6	8.5	30000000000	701.1	9.1	21800000000	272.3	8	24500000000	0.7	0.7	1400000000
	包含冷启动	3.2	7	23100000000	121.6	8.5	30000000000	701.1	9.1	21800000000	272.5	8.2	25000000000
单位（mg/km）		市区			市郊			高速			总行程			冷启动
		CO	NOX	PN	CO	NOX	PN	CO	NOX	PN	CO	NOX	PN	CO	NOX	PN
1900m激烈驾驶	不包含冷启动	1.6	23.5	6560000000	118.2	15.4	1070000000	377.2	9.6	380000	164	16.3	2580000000	2.6	0.7	18440000000
	包含冷启动	4.2	24.2	25000000000	118.2	15.4	1070000000	377.2	9.6	380000	164.9	16.5	8840000000
单位（mg/km）		市区			市郊			高速			总行程			冷启动
		CO	NOX	PN	CO	NOX	PN	CO	NOX	PN	CO	NOX	PN	CO	NOX	PN
2400m	不包含冷启动	26.28	15.97	7043000000	33.74	18	20100000000	982.08	11.37	91610000000	380.71	15.13	39240000000	1.24	0.03	3137000000
	包含冷启动	27.52	16	10180000000	33.74	18	20100000000	982.08	11.37	91610000000	381.25	15.13	40320000000
单位（mg/km）		市区			市郊			高速			总行程			冷启动
		CO	NOX	PN	CO	NOX	PN	CO	NOX	PN	CO	NOX	PN	CO	NOX	PN
转毂低温-7	不包含冷启动	0.1	6	56500000000	231.3	5.3	144000000000	285.3	3.6	357000000000	170.5	5	185000000000	10.2	0.8	19700000000
	包含冷启动	10.3	6.8	76200000000	231.3	5.3	144000000000	285.3	3.6	357000000000	174	5.3	191000000000
		CO				NOx				PN
		Urban including cold start	Urban no including cold start	Total including cold start	Total no including cold start	市区含冷启动	市区不含冷启动	全程含冷启动	全程不含冷启动	市区含冷启动	市区不含冷启动	全程含冷启动	全程不含冷启动
700m	A	32	25	272.5	272.3	9	7.8	9.5	9.1	13100000000	2470000000	99600000000	96000000000
1300m	B	39	12	174.62	173.73	12.4	12.3	12.3	12.2	3520000000	1870000000	58600000000	58000000000
1900m正常驾驶	C	42	16	164.9	164	7	6.3	8.2	8	23100000000	21700000000	25000000000	24500000000
1900m激烈驾驶	D	91	62	375.2	374.25	24.2	23.5	16.5	16.3	25000000000	6560000000	8840000000	2580000000	7.55102
1900m低温驾驶	E	43	13	270.27	269.28	6.8	6	5.3	5	76200000000	56500000000	191000000000	185000000000	71.7054
2400m	F	275.2	262.8	381.25	380.71	16	15.97	15.13	15.13	10180000000	7043000000	40320000000	39240000000
			偏差				市区含冷启动与不含冷启动结果偏差		偏差		偏差		偏差
	A		0.28		0.000734484		0.153846		0.043956		4.30364		0.0375
	B		2.25		0.00512289		0.00813008		0.00819672		0.882353		0.0103448
	C		1.625		0.0054878		0.111111		0.025		0.0645161		0.0204082
	D		0.467742		0.00253841		0.0297872		0.0122699		2.81098		2.42636
	E		2.30769		0.00367647		0.133333		0.06		0.348673		0.0324324
	F		0.0471842		0.0014184		0.00187852		0		0.445407		0.0275229
		Deviation of results between urban including and no including cold start							3.026
		Deviation of results between total including and no including cold start							1.89125
			#DIV/0!		#DIV/0!
		3.2	2.5
		3.9	1.2
		4.2	1.6
		9.1	6.2
		4.3	1.3
		27.52	26.28

## Sheet: 调整数据--NOx
长安跨越——1303
单位（mg/km）		市区			市郊			高速			总行程			冷启动
		CO	NOX	PN	CO	NOX	PN	CO	NOX	PN	CO	NOX	PN	CO	NOX	PN
700m	不包含冷启动	6.2	7.8	2470000000	1841.6	12.8	46000000000	26664.5	6.9	242000000000	9409.1	9.1	96000000000	76.5	1.2	10630000000
	包含冷启动	82.7	9	13100000000	1841.6	12.8	46000000000	26664.5	6.9	242000000001	9435.1	9.5	99600000000
包含冷启动
单位（mg/km）		市区			市郊			高速			总行程			冷启动
		CO	NOX	PN	CO	NOX	PN	CO	NOX	PN	CO	NOX	PN	CO	NOX	PN
1300m	不包含冷启动	1.3	12.3	1870000000	1921.1	12.5	95000000000	3953.2	11.9	78900000000	1939	12.2	58000000000	3	0.1	1650000000
	包含冷启动	4.3	12.4	3520000000	1921.1	12.5	95000000000	3953.2	11.9	78900000000	1940	12.3	58600000000
单位（mg/km）		市区			市郊			高速			总行程			冷启动
		CO	NOX	PN	CO	NOX	PN	CO	NOX	PN	CO	NOX	PN	CO	NOX	PN
1900m正常驾驶	不包含冷启动	2.5	6.3	21700000000	121.6	8.5	30000000000	701.1	9.1	21800000000	272.3	8	24500000000	0.7	0.7	1400000000
	包含冷启动	3.2	7	23100000000	121.6	8.5	30000000000	701.1	9.1	21800000000	272.5	8.2	25000000000
单位（mg/km）		市区			市郊			高速			总行程			冷启动
		CO	NOX	PN	CO	NOX	PN	CO	NOX	PN	CO	NOX	PN	CO	NOX	PN
1900m激烈驾驶	不包含冷启动	1.6	23.5	6560000000	118.2	15.4	1070000000	377.2	9.6	380000	164	16.3	2580000000	2.6	0.7	18440000000
	包含冷启动	4.2	24.2	25000000000	118.2	15.4	1070000000	377.2	9.6	380000	164.9	16.5	8840000000
单位（mg/km）		市区			市郊			高速			总行程			冷启动
		CO	NOX	PN	CO	NOX	PN	CO	NOX	PN	CO	NOX	PN	CO	NOX	PN
2400m	不包含冷启动	26.28	15.97	7043000000	33.74	18	20100000000	982.08	11.37	91610000000	380.71	15.13	39240000000	1.24	0.03	3137000000
	包含冷启动	27.52	16	10180000000	33.74	18	20100000000	982.08	11.37	91610000000	381.25	15.13	40320000000
单位（mg/km）		市区			市郊			高速			总行程			冷启动
		CO	NOX	PN	CO	NOX	PN	CO	NOX	PN	CO	NOX	PN	CO	NOX	PN
转毂低温-7	不包含冷启动	0.1	6	56500000000	231.3	5.3	144000000000	285.3	3.6	357000000000	170.5	5	185000000000	10.2	0.8	19700000000
	包含冷启动	10.3	6.8	76200000000	231.3	5.3	144000000000	285.3	3.6	357000000000	174	5.3	191000000000
		CO				NOx				PN
		市区含冷启动	市区不含冷启动	全程含冷启动	全程不含冷启动	市区含冷启动	市区不含冷启动	全程含冷启动	全程不含冷启动	市区含冷启动	市区不含冷启动	全程含冷启动	全程不含冷启动
700m	A	3.2	2.5	272.5	272.3	9	7.8	9.5	9.1	13100000000	2470000000	99600000000	96000000000
1300m	B	3.9	1.2	174.62	173.73	12.4	12.3	12.3	12.2	3520000000	1870000000	58600000000	58000000000
1900m正常驾驶	C	4.2	1.6	164.9	164	7	6.3	8.2	8	23100000000	21700000000	25000000000	24500000000
1900m激烈驾驶	D	9.1	6.2	375.2	374.25	24.2	23.5	16.5	16.3	25000000000	6560000000	8840000000	2580000000
1900m低温驾驶	E	4.3	1.3	270.27	269.28	6.8	6	5.3	5	76200000000	56500000000	191000000000	185000000000
2400m	F	27.52	26.28	381.25	380.71	16	15.97	15.13	15.13	10180000000	7043000000	40320000000	39240000000
			偏差				市区含冷启动与不含冷启动结果偏差		偏差		偏差		偏差
	A		0.28		0.000734484		0.153846		0.043956		4.30364		0.0375
	B		2.25		0.00512289		0.00813008		0.00819672		0.882353		0.0103448
	C		1.625		0.0054878		0.111111		0.025		0.0645161		0.0204082
	D		0.467742		0.00253841		0.0297872		0.0122699		2.81098		2.42636
	E		2.30769		0.00367647		0.133333		0.06		0.348673		0.0324324
	F		0.0471842		0.0014184		0.00187852		0		0.445407		0.0275229
		市区含冷启动与不含冷启动结果偏差
		全程含冷启动与不含冷启动结果偏差

## Sheet: NOx 英文
长安跨越——1303
单位（mg/km）		市区			市郊			高速			总行程			冷启动
		CO	NOX	PN	CO	NOX	PN	CO	NOX	PN	CO	NOX	PN	CO	NOX	PN
700m	不包含冷启动	6.2	7.8	2470000000	1841.6	12.8	46000000000	26664.5	6.9	242000000000	9409.1	9.1	96000000000	76.5	1.2	10630000000
	包含冷启动	82.7	9	13100000000	1841.6	12.8	46000000000	26664.5	6.9	242000000001	9435.1	9.5	99600000000
包含冷启动
单位（mg/km）		市区			市郊			高速			总行程			冷启动
		CO	NOX	PN	CO	NOX	PN	CO	NOX	PN	CO	NOX	PN	CO	NOX	PN
1300m	不包含冷启动	1.3	12.3	1870000000	1921.1	12.5	95000000000	3953.2	11.9	78900000000	1939	12.2	58000000000	3	0.1	1650000000
	包含冷启动	4.3	12.4	3520000000	1921.1	12.5	95000000000	3953.2	11.9	78900000000	1940	12.3	58600000000
单位（mg/km）		市区			市郊			高速			总行程			冷启动
		CO	NOX	PN	CO	NOX	PN	CO	NOX	PN	CO	NOX	PN	CO	NOX	PN
1900m正常驾驶	不包含冷启动	2.5	6.3	21700000000	121.6	8.5	30000000000	701.1	9.1	21800000000	272.3	8	24500000000	0.7	0.7	1400000000
	包含冷启动	3.2	7	23100000000	121.6	8.5	30000000000	701.1	9.1	21800000000	272.5	8.2	25000000000
单位（mg/km）		市区			市郊			高速			总行程			冷启动
		CO	NOX	PN	CO	NOX	PN	CO	NOX	PN	CO	NOX	PN	CO	NOX	PN
1900m激烈驾驶	不包含冷启动	1.6	23.5	6560000000	118.2	15.4	1070000000	377.2	9.6	380000	164	16.3	2580000000	2.6	0.7	18440000000
	包含冷启动	4.2	24.2	25000000000	118.2	15.4	1070000000	377.2	9.6	380000	164.9	16.5	8840000000
单位（mg/km）		市区			市郊			高速			总行程			冷启动
		CO	NOX	PN	CO	NOX	PN	CO	NOX	PN	CO	NOX	PN	CO	NOX	PN
2400m	不包含冷启动	26.28	15.97	7043000000	33.74	18	20100000000	982.08	11.37	91610000000	380.71	15.13	39240000000	1.24	0.03	3137000000
	包含冷启动	27.52	16	10180000000	33.74	18	20100000000	982.08	11.37	91610000000	381.25	15.13	40320000000
单位（mg/km）		市区			市郊			高速			总行程			冷启动
		CO	NOX	PN	CO	NOX	PN	CO	NOX	PN	CO	NOX	PN	CO	NOX	PN
转毂低温-7	不包含冷启动	0.1	6	56500000000	231.3	5.3	144000000000	285.3	3.6	357000000000	170.5	5	185000000000	10.2	0.8	19700000000
	包含冷启动	10.3	6.8	76200000000	231.3	5.3	144000000000	285.3	3.6	357000000000	174	5.3	191000000000
		CO				NOx				PN
		Urban including cold start	Urban no including cold start	Total including cold start	Total no including cold start	市区含冷启动	市区不含冷启动	全程含冷启动	全程不含冷启动	市区含冷启动	市区不含冷启动	全程含冷启动	全程不含冷启动
700m	A	3.2	2.5	272.5	272.3	9	7.8	9.5	9.1	13100000000	2470000000	99600000000	96000000000
1300m	B	3.9	1.2	174.62	173.73	12.4	12.3	12.3	12.2	3520000000	1870000000	58600000000	58000000000
1900m正常驾驶	C	4.2	1.6	164.9	164	7	6.3	8.2	8	23100000000	21700000000	25000000000	24500000000
1900m激烈驾驶	D	9.1	6.2	375.2	374.25	24.2	23.5	16.5	16.3	25000000000	6560000000	8840000000	2580000000
1900m低温驾驶	E	4.3	1.3	270.27	269.28	6.8	6	5.3	5	76200000000	56500000000	191000000000	185000000000
2400m	F	27.52	26.28	381.25	380.71	16	15.97	15.13	15.13	10180000000	7043000000	40320000000	39240000000
			偏差				市区含冷启动与不含冷启动结果偏差		偏差		偏差		偏差
	A		0.28		0.000734484		0.153846		0.043956		4.30364		0.0375
	B		2.25		0.00512289		0.00813008		0.00819672		0.882353		0.0103448
	C		1.625		0.0054878		0.111111		0.025		0.0645161		0.0204082
	D		0.467742		0.00253841		0.0297872		0.0122699		2.81098		2.42636
	E		2.30769		0.00367647		0.133333		0.06		0.348673		0.0324324
	F		0.0471842		0.0014184		0.00187852		0		0.445407		0.0275229
		Deviation of results between urban including and no including cold start
		Deviation of results between total including and no including cold start

## Sheet: 调整数据--PN
长安跨越——1303
单位（mg/km）		市区			市郊			高速			总行程			冷启动
		CO	NOX	PN	CO	NOX	PN	CO	NOX	PN	CO	NOX	PN	CO	NOX	PN
700m	不包含冷启动	6.2	7.8	2470000000	1841.6	12.8	46000000000	26664.5	6.9	242000000000	9409.1	9.1	96000000000	76.5	1.2	10630000000
	包含冷启动	82.7	9	13100000000	1841.6	12.8	46000000000	26664.5	6.9	242000000001	9435.1	9.5	99600000000
包含冷启动
单位（mg/km）		市区			市郊			高速			总行程			冷启动
		CO	NOX	PN	CO	NOX	PN	CO	NOX	PN	CO	NOX	PN	CO	NOX	PN
1300m	不包含冷启动	1.3	12.3	1870000000	1921.1	12.5	95000000000	3953.2	11.9	78900000000	1939	12.2	58000000000	3	0.1	1650000000
	包含冷启动	4.3	12.4	3520000000	1921.1	12.5	95000000000	3953.2	11.9	78900000000	1940	12.3	58600000000
单位（mg/km）		市区			市郊			高速			总行程			冷启动
		CO	NOX	PN	CO	NOX	PN	CO	NOX	PN	CO	NOX	PN	CO	NOX	PN
1900m正常驾驶	不包含冷启动	2.5	6.3	21700000000	121.6	8.5	30000000000	701.1	9.1	21800000000	272.3	8	24500000000	0.7	0.7	1400000000
	包含冷启动	3.2	7	23100000000	121.6	8.5	30000000000	701.1	9.1	21800000000	272.5	8.2	25000000000
单位（mg/km）		市区			市郊			高速			总行程			冷启动
		CO	NOX	PN	CO	NOX	PN	CO	NOX	PN	CO	NOX	PN	CO	NOX	PN
1900m激烈驾驶	不包含冷启动	1.6	23.5	6560000000	118.2	15.4	1070000000	377.2	9.6	380000	164	16.3	2580000000	2.6	0.7	18440000000
	包含冷启动	4.2	24.2	25000000000	118.2	15.4	1070000000	377.2	9.6	380000	164.9	16.5	8840000000
单位（mg/km）		市区			市郊			高速			总行程			冷启动
		CO	NOX	PN	CO	NOX	PN	CO	NOX	PN	CO	NOX	PN	CO	NOX	PN
2400m	不包含冷启动	26.28	15.97	7043000000	33.74	18	20100000000	982.08	11.37	91610000000	380.71	15.13	39240000000	1.24	0.03	3137000000
	包含冷启动	27.52	16	10180000000	33.74	18	20100000000	982.08	11.37	91610000000	381.25	15.13	40320000000
单位（mg/km）		市区			市郊			高速			总行程			冷启动
		CO	NOX	PN	CO	NOX	PN	CO	NOX	PN	CO	NOX	PN	CO	NOX	PN
转毂低温-7	不包含冷启动	0.1	6	56500000000	231.3	5.3	144000000000	285.3	3.6	357000000000	170.5	5	185000000000	10.2	0.8	19700000000
	包含冷启动	10.3	6.8	76200000000	231.3	5.3	144000000000	285.3	3.6	357000000000	174	5.3	191000000000
		CO				NOx				PN				CO2(g/km)
		市区含冷启动	市区不含冷启动	全程含冷启动	全程不含冷启动	市区含冷启动	市区不含冷启动	全程含冷启动	全程不含冷启动	市区含冷启动	市区不含冷启动	全程含冷启动	全程不含冷启动	市区含冷启动	市区不含冷启动	全程含冷启动	全程不含冷启动
700m	A	4.2	1.6	164.9	164	9	7.8	9.5	9.1	13100000000	2470000000	99600000000	96000000000
1300m	B	12.36	0.115	200.1	198.15	12.4	12.3	12.3	12.2	3520000000	1870000000	58600000000	58000000000
1900m正常驾驶	C	3.2	2.5	272.5	272.3	7	6.3	8.2	8	23100000000	21700000000	25000000000	24500000000
1900m激烈驾驶	D	13.39	0.13	226.2	221.65	24.2	23.5	16.5	16.3	25000000000	6560000000	8840000000	2580000000
1900m低温驾驶	E	27.52	26.28	381.25	380.71	6.8	6	5.3	5	76200000000	56500000000	191000000000	185000000000
2400m	F	4.3	1.3	1940	1939	16	15.97	15.13	15.13	10180000000	7043000000	40320000000	39240000000
			偏差				市区含冷启动与不含冷启动结果偏差		偏差		偏差		偏差
	A		1.625		0.0054878		0.153846		0.043956		4.30364		0.0375			4.30364		0.0375
	B		106.478		0.00984103		0.00813008		0.00819672		0.882353		0.0103448
	C		0.28		0.000734484		0.111111		0.025		0.0645161		0.0204082
	D		102		0.0205279		0.0297872		0.0122699		2.81098		2.42636
	E		0.0471842		0.0014184		0.133333		0.06		0.348673		0.0324324
	F		2.30769		0.00051573		0.00187852		0		0.445407		0.0275229
		市区含冷启动与不含冷启动结果偏差
		全程含冷启动与不含冷启动结果偏差

## Sheet: PN 英文
长安跨越——1303
单位（mg/km）		市区			市郊			高速			总行程			冷启动
		CO	NOX	PN	CO	NOX	PN	CO	NOX	PN	CO	NOX	PN	CO	NOX	PN
700m	不包含冷启动	6.2	7.8	2470000000	1841.6	12.8	46000000000	26664.5	6.9	242000000000	9409.1	9.1	96000000000	76.5	1.2	10630000000
	包含冷启动	82.7	9	13100000000	1841.6	12.8	46000000000	26664.5	6.9	242000000001	9435.1	9.5	99600000000
包含冷启动
单位（mg/km）		市区			市郊			高速			总行程			冷启动
		CO	NOX	PN	CO	NOX	PN	CO	NOX	PN	CO	NOX	PN	CO	NOX	PN
1300m	不包含冷启动	1.3	12.3	1870000000	1921.1	12.5	95000000000	3953.2	11.9	78900000000	1939	12.2	58000000000	3	0.1	1650000000
	包含冷启动	4.3	12.4	3520000000	1921.1	12.5	95000000000	3953.2	11.9	78900000000	1940	12.3	58600000000
单位（mg/km）		市区			市郊			高速			总行程			冷启动
		CO	NOX	PN	CO	NOX	PN	CO	NOX	PN	CO	NOX	PN	CO	NOX	PN
1900m正常驾驶	不包含冷启动	2.5	6.3	21700000000	121.6	8.5	30000000000	701.1	9.1	21800000000	272.3	8	24500000000	0.7	0.7	1400000000
	包含冷启动	3.2	7	23100000000	121.6	8.5	30000000000	701.1	9.1	21800000000	272.5	8.2	25000000000
单位（mg/km）		市区			市郊			高速			总行程			冷启动
		CO	NOX	PN	CO	NOX	PN	CO	NOX	PN	CO	NOX	PN	CO	NOX	PN
1900m激烈驾驶	不包含冷启动	1.6	23.5	6560000000	118.2	15.4	1070000000	377.2	9.6	380000	164	16.3	2580000000	2.6	0.7	18440000000
	包含冷启动	4.2	24.2	25000000000	118.2	15.4	1070000000	377.2	9.6	380000	164.9	16.5	8840000000
单位（mg/km）		市区			市郊			高速			总行程			冷启动
		CO	NOX	PN	CO	NOX	PN	CO	NOX	PN	CO	NOX	PN	CO	NOX	PN
2400m	不包含冷启动	26.28	15.97	7043000000	33.74	18	20100000000	982.08	11.37	91610000000	380.71	15.13	39240000000	1.24	0.03	3137000000
	包含冷启动	27.52	16	10180000000	33.74	18	20100000000	982.08	11.37	91610000000	381.25	15.13	40320000000
单位（mg/km）		市区			市郊			高速			总行程			冷启动
		CO	NOX	PN	CO	NOX	PN	CO	NOX	PN	CO	NOX	PN	CO	NOX	PN
转毂低温-7	不包含冷启动	0.1	6	56500000000	231.3	5.3	144000000000	285.3	3.6	357000000000	170.5	5	185000000000	10.2	0.8	19700000000
	包含冷启动	10.3	6.8	76200000000	231.3	5.3	144000000000	285.3	3.6	357000000000	174	5.3	191000000000
		CO				NOx				PN				CO2(g/km)
		市区含冷启动	市区不含冷启动	全程含冷启动	全程不含冷启动	市区含冷启动	市区不含冷启动	全程含冷启动	全程不含冷启动	Urban including cold start	Urban no including cold start	Total including cold start	Total no including cold start	市区含冷启动	市区不含冷启动	全程含冷启动	全程不含冷启动
700m	A	4.2	1.6	164.9	164	9	7.8	9.5	9.1	13100000000	2470000000	99600000000	96000000000
1300m	B	12.36	0.115	200.1	198.15	12.4	12.3	12.3	12.2	3520000000	1870000000	58600000000	58000000000
1900m正常驾驶	C	3.2	2.5	272.5	272.3	7	6.3	8.2	8	23100000000	21700000000	25000000000	24500000000
1900m激烈驾驶	D	13.39	0.13	226.2	221.65	24.2	23.5	16.5	16.3	25000000000	6560000000	8840000000	2580000000
1900m低温驾驶	E	27.52	26.28	381.25	380.71	6.8	6	5.3	5	76200000000	56500000000	191000000000	185000000000
2400m	F	4.3	1.3	1940	1939	16	15.97	15.13	15.13	10180000000	7043000000	40320000000	39240000000
			偏差				市区含冷启动与不含冷启动结果偏差		偏差		偏差		偏差
	A		1.625		0.0054878		0.153846		0.043956		4.30364		0.0375			4.30364		0.0375
	B		106.478		0.00984103		0.00813008		0.00819672		0.882353		0.0103448
	C		0.28		0.000734484		0.111111		0.025		0.0645161		0.0204082
	D		102		0.0205279		0.0297872		0.0122699		2.81098		2.42636
	E		0.0471842		0.0014184		0.133333		0.06		0.348673		0.0324324
	F		2.30769		0.00051573		0.00187852		0		0.445407		0.0275229
		Deviation of results between urban including and no including cold start
		Deviation of results between total including and no including cold start

## Sheet: Sheet1
		CO			NOx			PN
		市区	市郊	高速	市区	市郊	高速	市区	市郊	高速
700m	A	6.2	1841.6	26664.5	7.8	12.8	6.9	2470000000	46000000000	242000000000
1300m	B	1.3	1921.1	3953.2	12.3	12.5	11.9	1870000000	95000000000	78900000000
1900m正常驾驶	C	2.5	121.6	701.1	6.3	8.5	9.1	21700000000	30000000000	21800000000
1900m激烈驾驶	D	1.6	118.2	377.2	23.5	15.4	9.6	6560000000	1070000000	380000
1900m低温驾驶	E	0.1	231.3	285.3	6	5.3	3.6	56500000000	144000000000	357000000000
2400m	F	26.28	33.74	982.08	15.97	18	11.37	7043000000	20100000000	91610000000
